# Supplementary material for: Optimized high-throughput microRNA expression profiling provides novel biomarker assessment of clinical prostate and breast cancer biopsies
Source: Mol Cancer. 2006 Jun 19;5:24. doi: 10.1186/1476-4598-5-24 (PMC1563474; doi:10.1186/1476-4598-5-24)
Supplement: Additional File 3 — Raw data of qRT-PCR and microarray data for PC3vs. LNCaP comparison. [file 1476-4598-5-24-S3.xls]

## Sheet: Unamplified PC3vsLNCaP arrays
Log transformed and filtered Cy3/Cy5 ratios for unamplified PC3 vs LNCaP miRNA
GENE	Array 1	Array 2	Array 3	Array 4	Array 5	Array 6
miR10b	-0.7615	3.693	-1.69		-7.427	0.1191
miR23b	-0.8976	-1.171	-1.339	-2.488	-2.885	-1.805
miR181a	-0.8707	-3.028	-1.831	-4.174	-4.464
miR130b	-0.2027		-0.9042	-0.8099	-1.122	-0.717
miR30a3p	0.4564	0.933	-0.1278	-2.077	-1.474	-2.476
miR103	0.1024	0.2134	-0.1296	-1.559	-0.9853	-1.163
miR30a5p	0.07391	-0.108	-0.2928	-1.857	-1.357	-2.06
miR210	0.5679		-1.06	-4.403	-3.077	-4.824
miR92	0.05245	0.05395	-0.09318	-0.8939	-0.5528	-0.8995
miR30d	0.145	0.04577	0.003775	-1.098	-0.7235	-1.234
miR107	0.1388	-0.2778	-0.1111	-1.371	-0.8283	-1.7
miR30c	0.2898	0.158	-0.07191	-1.305	-0.554	-1.443
let7i	-1.346	-2.664	-1.342	-3.944	-7.501	-5.093
miR183	-0.1508	-1.212	-0.4697	-1.838	-1.355	-1.713
miR301	-0.3678	-1.295	-1.745	-3.078	-1.745	-2.922
miR22	0.01165	-0.7609	-0.7453	-1.035	-0.5176	-1.172
miR23a	-1.353	-0.9883	-1.133	-5.034	-4.738	-4.644
miR10a	-1.103	-1.069	-1.31	-5.433	-5.323
miR222	-1.131	-1.597	-1.442	-7.034	-6.392	-7.284
miR221	-1.131	-1.855	-1.429	-6.562	-6.049	-7.146
miR27a	-1.126	-1.975	-1.851	-5.818	-5.916	-6.061
miR29a	-1.174	-1.801	-1.529	-4.922	-4.098	-5.179
miR21	-1.228	-1.611	-1.298	-4.057	-3.501	-4.072
miR31	-2.139	-1.946	-1.98	-7.666		-8.103
miR24	-1.533	-1.083	-1.714	-4.966	-4.955	-5.001
miR320	-0.5728	-0.9262	-0.8211	-2.414	-2.118	-2.026
miR125a	-0.2734	-0.7899	-0.9114	-2.163	-1.691	-2.011
miR100	-0.2093	-1.173	-0.5887	-3.927	-2.945	-4.377
miR27b	-1.301	-2.99	-1.893		-5.795	-3.456
miR151	-0.6591	-1.64	-1.132	-4.13	-1.723
miR15b	0.03931	-0.4495	0.01312	-0.4881	-0.1847	-0.4628
miR342	0.1116	-2.782	-0.2424	-0.3913	-0.838
miR99b	-0.597	-2.247		-1.654	-0.8883	-0.7354
miR106a	0.9707	-0.07191	0.81	-0.7206	-0.3168	-0.25
miR20	1.038	0.4507	0.8899	-0.5612	-0.201	-0.1645
miR175p	0.897	0.4569	0.6824	-0.8275	-0.4371	-0.6289
miR16	0.5189	0.4881	0.3616	-0.3659	-0.01044	-0.4069
miR200a	0.2292	0.4439	0.2686	-0.9381	-0.3305	-0.627
miR182	0.4651	0.7359	0.6829	-1.472	-0.9533	-0.3104
miR141	3.617		0.6943	-2.919	-0.8752	-2.625
let7g	0.6802	-0.4444	0.01988	-0.7165	-0.08982	-0.4916
miR30b	0.7704	0.4369	0.3102	-0.5781	-0.37	-1.658
miR191	-0.02821	-0.4715	-0.04212	-0.8433	-0.09205	-0.4594
miR98	-0.326	-0.4676	-0.06608	-0.4703	0.3298	0.1168
miR200b	0.166	-0.1979	0.3962	0.025	0.699	1.441
miR26b	0.3767	-0.08183	0.4898	-0.2289	0.7796	0.02271
miR128b		-0.4755	0.3805	0.1477	0.6902	-0.1297
let7d	0.747	0.1571	1.335	-0.3586	-0.02103	0.1671
let7f	0.5351	-0.07389	0.6832	0.0166	0.3657	0.4912
miR148b	0.5562	1.453	0.5573	0.3605	1.123
miR93	0.3723	0.1021	0.5007	0.1719	0.3738	0.2682
let7e	0.5214	0.4439	0.8818	0.2942	0.4271	1.061
let7c	1.034	1.248	2.034	1.637	1.572	2.408
miR99a	1.577	2.28	2.348	1.755	1.967	2.464
let7b	0.564	1.385	1.814	1.12	1.318	1.568
miR200c	3.656	4.312	4.142	5.778	6.641	5.613
miR26a	1.129	0.9962	0.6187	0.3283	0.9841	0.9894
miR148a	1.601	1.684	1.466	1.115	1.934	1.781
miR34a		1.258	1.176	1.259	1.442	0.8475
miR28	1.938	2.144	0.6212	0.6364	0.6907
miR15a	1.455	1.381	0.9935	0.526	0.9048	2
miR25	0.8719	0.9246	0.7762	0.1061	0.4845	0.271
miR18	1.561	2.017	1.685	-0.04289	0.1791	0.6233
miR106b	1.224	0.7815	1.106	0.3838	0.8126	0.7109
let7a	1.49	0.9117	1.399	0.4888	0.6018	1.058
miR195	5.384	2.78	6.012	0.5437	2.014
miR29c	0.4738	0.5421	0.2876	-0.1932	0.1125	0.00467
miR125b	0.7203	0.6563	0.6358	-0.4747	0.01798	0.123
miR3243p	0.8886	2.648	0.8922	-0.6043	0.282	-0.03209
miR19b	0.5619	0.4025	0.2173	-0.008905	0.3311	-0.2763
miR19a	0.8036	0.7016	0.5686	0.1894	0.5018	-0.7483

## Sheet: Amplified PC3vs LNCaP arrays
Log transformed and filtered Cy3/Cy5 ratios for amplified PC3 vs LNCaP miRNA
GENE	Array 1	Array 2	Array 3
let7e	0.4271	-0.4749	-0.5149
miR3245p	0.5938	-1.237	-1.558
miR19b	0.3311	-0.8764	-0.9599
miR191	-0.09205	-0.8343	-0.8593
let7g	-0.08982	-1.75	-1.927
miR125b	0.01798	-0.1968	-0.155
miR141	-0.8752	-3.325	-5.621
miR30d	-0.7235	-1.56	-1.403
miR30a5p	-1.357	-2.401	-2.927
miR100	-2.945	-4.804	-5.341
miR92	-0.5528	-0.8731	-0.8532
miR21	-3.501	-4.91	-4.943
miR197	-0.8844	-1.124	-1.136
miR151	-1.723	-1.37	-1.262
miR125a	-1.691	-1.424	-1.383
miR23a	-4.738	-4.897	-4.05
miR222	-6.392	-6.455	-5.196
miR23b	-2.885	-2.611	-1.895
miR24	-4.955	-5.055	-4.943
miR221	-6.049	-6.67	-6.022
miR29a	-4.098	-4.754	-4.56
miR181a	-4.464	-4.241	-5.211
miR27a	-5.916	-5.924	-6.358
miR210	-3.077	-3.245	-3.565
miR10a	-5.323	-4.694	-4.982
miR224	-1.923	-1.751	-2.505
miR107	-0.8283	-2.139	-1.163
miR342	-0.838	-2.074	-1.316
miR30c	-0.554	-1.206	-0.73
miR103	-0.9853	-2.143	-1.338
miR22	-0.5176	-2.085	-1.52
miR200a	-0.3305	-1.47	-0.7447
miR183	-1.355	-1.806	-0.5766
miR99b	-0.8883	-1.513	-0.5543
miR29b	-2.109	-3.325	-1.243
miR10b	-7.427	-2.298	-1.309
miR320	-2.118	-1.321	-1.005
miR27b	-5.795	-3.597	-3.071
let7i	-7.501	-5.01	-4.009
miR331	-2.43	-1.536	-0.9567
miR146		-5.58	-3.611
miR126	-1.996	0.3412	-1.126
miR20	-0.201	-1.642	-0.3151
miR16	-0.01044	-1.099	-0.1776
miR30b	-0.37	-1.262	-0.3314
miR30a3p	-1.474	-3.125	0.143
miR175p	-0.4371	-0.8798	-0.06378
miR106a	-0.3168	-1.466	0.7315
miR96	0.1862	-2.688	0.9473
miR29c	0.1125	-1.049	0.6602
miR98	0.3298	0.8856	-2.802
miR28	0.6907	1.252	-0.6127
miR150	-0.9356	2.066	0.2644
miR139	-0.2982	1.128	0.3111
miR15b	-0.1847	-0.5325	0.9415
miR339	-0.08093	-0.4902	0.5862
let7d	-0.02103	-0.6134	0.5311
miR182	-0.9533	-0.723	2.606
miR200b	0.699	0.52	2.977
miR186	1.687	0.2664	3.619
miR214	-0.07518	0.8516	2.396
miR30e	0.1233	1.429	1.023
miR195	2.014	2.138	0.682
miR147	2.155	3.74	0.8775
miR200c	6.641	5.887	5.018
miR143	3.041	2.914	2.794
let7a	0.6018	0.4394	0.5815
miR99a	1.967	3.26	3.44
miR26a	0.9841	1.584	2.17
miR335	1.801	1.776	2.422
miR15a	0.9048	1.05	1.377
let7b	1.318	1.348	1.547
miR148b	1.123	1.351	1.165
let7c	1.572	2.144	2.049
miR206	1.248	1.287	2.561
miR148a	1.934	1.813	3.38
miR128a	0.9704	0.4421	0.4878
miR106b	0.8126	-0.3898	-0.5611
miR93	0.3738	-0.3838	-0.1443
miR25	0.4845	-0.466	-0.0952
miR19a	0.5018	-0.4367	-0.1051
let7f	0.3657	-0.7162	0.08063
miR34a	1.442	-0.005785	0.6253
miR196b	1.801	-0.2748	0.7295
miR149		1.085	2.828
miR1423p		-1.109	0.3232

## Sheet: RT-PCR PC3vsLNCaP
OLIGO	Customer_Sample_name	AVERAGE_CT	STD_DEV_CT	DELTA_RN40	CONTROL_OLIGO	AVG_DELTA_CT	STD_DEV_dCT	DD_CT	AVG_FOLD_DIFF	MIN_FOLD_DIFF	MAX_FOLD_DIFF	QUALITY_VALUE	QUALITY_VALUE_CALIBRATOR_SAMPLE	PLATE_BATCH
hsa-let-7a_rep1	LNCap miRNA_resent #2	20.0355	0.0146316	3.89841	hsa-let-7a_rep1	-8.88178e-16	0.0206923	8.88178e-16	1	1.01445	0.98576	normal	normal	plate 2
hsa-let-7a_rep1	LNCap miRNA_resent #2	20.0355	0.0146316	3.89841	hsa-let-7a_rep2	0.349147	0.0232704	0.209537	0.864815	0.850785	0.823777	normal	normal	plate 2
hsa-let-7a_rep1	LNCap miRNA_resent #2	20.0355	0.0146316	3.89841	hsa-miR-16_rep1	-0.677666	0.0946425	0.580013	0.668958	0.793145	0.69562	normal	normal	plate 2
hsa-let-7a_rep1	LNCap miRNA_resent #2	20.0355	0.0146316	3.89841	hsa-miR-16_rep2	-0.505567	0.0455568	0.658548	0.633516	0.742834	0.697371	normal	normal	plate 2
hsa-let-7a_rep1	LNCap miRNA_resent #2	19.266	0.0421216	4.43658	hsa-let-7a_rep1	-8.88178e-16	0.0595689	-1.77636e-15	1	1.04215	0.959551	normal	normal	plate 1
hsa-let-7a_rep1	LNCap miRNA_resent #2	19.266	0.0421216	4.43658	hsa-let-7a_rep2	0.0533812	0.0614925	-0.200046	1.14874	0.811236	0.744947	normal	normal	plate 1
hsa-let-7a_rep1	LNCap miRNA_resent #2	19.266	0.0421216	4.43658	hsa-miR-16_rep1	-1.34276	0.148536	-0.0336935	1.02363	1.09722	0.893026	normal	normal	plate 1
hsa-let-7a_rep1	LNCap miRNA_resent #2	19.266	0.0421216	4.43658	hsa-miR-16_rep2	-0.839733	0.0421459	-0.133302	1.0968	0.944142	0.890559	normal	normal	plate 1
hsa-let-7a_rep1	PC3 miRNA_resent #2	19.4604	0.0280067	3.85089	hsa-let-7a_rep1	-1.77636e-15	0.0396075	0	1	1.02783	0.97292	normal	normal	plate 2
hsa-let-7a_rep1	PC3 miRNA_resent #2	19.4604	0.0280067	3.85089	hsa-let-7a_rep2	0.13961	0.033639	0	1	0.990874	0.945726	normal	normal	plate 2
hsa-let-7a_rep1	PC3 miRNA_resent #2	19.4604	0.0280067	3.85089	hsa-miR-16_rep1	-1.25768	0.0497262	0	1	1.1493	1.07274	normal	normal	plate 2
hsa-let-7a_rep1	PC3 miRNA_resent #2	19.4604	0.0280067	3.85089	hsa-miR-16_rep2	-1.16412	0.0474771	0	1	1.17412	1.09933	normal	normal	plate 2
hsa-let-7a_rep1	PC3 miRNA_resent #2	19.5011	0.0660334	4.38721	hsa-let-7a_rep1	8.88178e-16	0.0933854	0	1	1.06687	0.937321	normal	normal	plate 1
hsa-let-7a_rep1	PC3 miRNA_resent #2	19.5011	0.0660334	4.38721	hsa-let-7a_rep2	0.253428	0.0989467	0	1	0.724774	0.631874	normal	normal	plate 1
hsa-let-7a_rep1	PC3 miRNA_resent #2	19.5011	0.0660334	4.38721	hsa-miR-16_rep1	-1.30907	0.0814655	0	1	1.0232	0.913927	normal	normal	plate 1
hsa-let-7a_rep1	PC3 miRNA_resent #2	19.5011	0.0660334	4.38721	hsa-miR-16_rep2	-0.706431	0.0766282	0	1	0.881636	0.792784	normal	normal	plate 1
hsa-let-7a_rep2	LNCap miRNA_resent #2	19.6864	0.018095	3.86345	hsa-let-7a_rep1	-0.349147	0.0232704	-0.209537	1.15632	1.21392	1.17538	normal	normal	plate 2
hsa-let-7a_rep2	LNCap miRNA_resent #2	19.6864	0.018095	3.86345	hsa-let-7a_rep2	8.88178e-16	0.0255902	-1.77636e-15	1	1.0179	0.982419	normal	normal	plate 2
hsa-let-7a_rep2	LNCap miRNA_resent #2	19.6864	0.018095	3.86345	hsa-miR-16_rep1	-1.02681	0.0952394	0.370476	0.773527	0.947802	0.830573	normal	normal	plate 2
hsa-let-7a_rep2	LNCap miRNA_resent #2	19.6864	0.018095	3.86345	hsa-miR-16_rep2	-0.854715	0.0467843	0.449011	0.732545	0.888068	0.832299	normal	normal	plate 2
hsa-let-7a_rep2	LNCap miRNA_resent #2	19.2127	0.0448007	4.15085	hsa-let-7a_rep1	-0.0533812	0.0614925	0.200046	0.870523	1.34238	1.23269	normal	normal	plate 1
hsa-let-7a_rep2	LNCap miRNA_resent #2	19.2127	0.0448007	4.15085	hsa-let-7a_rep2	-2.66454e-15	0.0633578	-1.77636e-15	1	1.04489	0.957034	normal	normal	plate 1
hsa-let-7a_rep2	LNCap miRNA_resent #2	19.2127	0.0448007	4.15085	hsa-miR-16_rep1	-1.39615	0.149318	0.166353	0.891093	1.41218	1.14813	normal	normal	plate 1
hsa-let-7a_rep2	LNCap miRNA_resent #2	19.2127	0.0448007	4.15085	hsa-miR-16_rep2	-0.893114	0.0448236	0.0667445	0.95479	1.21677	1.14346	normal	normal	plate 1
hsa-let-7a_rep2	PC3 miRNA_resent #2	19.3208	0.0186335	3.72486	hsa-let-7a_rep1	-0.13961	0.033639	0	1	1.05739	1.00921	normal	normal	plate 2
hsa-let-7a_rep2	PC3 miRNA_resent #2	19.3208	0.0186335	3.72486	hsa-let-7a_rep2	2.66454e-15	0.0263518	0	1	1.01843	0.9819	normal	normal	plate 2
hsa-let-7a_rep2	PC3 miRNA_resent #2	19.3208	0.0186335	3.72486	hsa-miR-16_rep1	-1.39729	0.0451168	0	1	1.18346	1.11171	normal	normal	plate 2
hsa-let-7a_rep2	PC3 miRNA_resent #2	19.3208	0.0186335	3.72486	hsa-miR-16_rep2	-1.30373	0.0426252	0	1	1.20881	1.13945	normal	normal	plate 2
hsa-let-7a_rep2	PC3 miRNA_resent #2	19.2477	0.0736887	3.88833	hsa-let-7a_rep1	-0.253428	0.0989467	0	1	1.58259	1.37974	normal	normal	plate 1
hsa-let-7a_rep2	PC3 miRNA_resent #2	19.2477	0.0736887	3.88833	hsa-let-7a_rep2	-8.88178e-16	0.104212	0	1	1.07491	0.930313	normal	normal	plate 1
hsa-let-7a_rep2	PC3 miRNA_resent #2	19.2477	0.0736887	3.88833	hsa-miR-16_rep1	-1.5625	0.0877852	0	1	1.51861	1.3446	normal	normal	plate 1
hsa-let-7a_rep2	PC3 miRNA_resent #2	19.2477	0.0736887	3.88833	hsa-miR-16_rep2	-0.959859	0.0833156	0	1	1.30884	1.16607	normal	normal	plate 1
hsa-let-7b	LNCap miRNA_resent #2	19.2395	0.0166388	5.06419	hsa-let-7a_rep1	-0.795965	0.0221571	-0.881078	1.84175	0.713255	0.691679	normal	normal	plate 2
hsa-let-7b	LNCap miRNA_resent #2	19.2395	0.0166388	5.06419	hsa-let-7a_rep2	-0.446817	0.0245821	-0.671541	1.59277	0.598122	0.578082	normal	normal	plate 2
hsa-let-7b	LNCap miRNA_resent #2	19.2395	0.0166388	5.06419	hsa-miR-16_rep1	-1.47363	0.0949735	-0.301065	1.23205	0.557221	0.488481	normal	normal	plate 2
hsa-let-7b	LNCap miRNA_resent #2	19.2395	0.0166388	5.06419	hsa-miR-16_rep2	-1.30153	0.0462406	-0.22253	1.16678	0.522002	0.48959	normal	normal	plate 2
hsa-let-7b	PC3 miRNA_resent #2	19.5455	0.0185874	4.90978	hsa-let-7a_rep1	0.0851131	0.0336135	0	1	0.390358	0.372585	normal	normal	plate 2
hsa-let-7b	PC3 miRNA_resent #2	19.5455	0.0185874	4.90978	hsa-let-7a_rep2	0.224723	0.0263192	0	1	0.375975	0.362504	normal	normal	plate 2
hsa-let-7b	PC3 miRNA_resent #2	19.5455	0.0185874	4.90978	hsa-miR-16_rep1	-1.17257	0.0450977	0	1	0.436901	0.410423	normal	normal	plate 2
hsa-let-7b	PC3 miRNA_resent #2	19.5455	0.0185874	4.90978	hsa-miR-16_rep2	-1.079	0.042605	0	1	0.446262	0.420667	normal	normal	plate 2
hsa-let-7d	LNCap miRNA_resent #2	19.7829	0.0198643	2.93782	hsa-let-7a_rep1	-0.252571	0.0246713	-0.206426	1.15383	1.29997	1.25626	normal	normal	plate 2
hsa-let-7d	LNCap miRNA_resent #2	19.7829	0.0198643	2.93782	hsa-let-7a_rep2	0.0965766	0.0268704	0.00311072	0.997846	1.08996	1.05011	normal	normal	plate 2
hsa-let-7d	LNCap miRNA_resent #2	19.7829	0.0198643	2.93782	hsa-miR-16_rep1	-0.930236	0.0955913	0.373586	0.771861	1.01425	0.888369	normal	normal	plate 2
hsa-let-7d	LNCap miRNA_resent #2	19.7829	0.0198643	2.93782	hsa-miR-16_rep2	-0.758138	0.0474966	0.452122	0.730967	0.950566	0.889993	normal	normal	plate 2
hsa-let-7d	PC3 miRNA_resent #2	19.4142	0.0250833	2.85177	hsa-let-7a_rep1	-0.0461443	0.0375972	0	1	1.1368	1.07907	normal	normal	plate 2
hsa-let-7d	PC3 miRNA_resent #2	19.4142	0.0250833	2.85177	hsa-let-7a_rep2	0.0934659	0.031247	0	1	1.09563	1.04918	normal	normal	plate 2
hsa-let-7d	PC3 miRNA_resent #2	19.4142	0.0250833	2.85177	hsa-miR-16_rep1	-1.30382	0.0481403	0	1	1.27152	1.18943	normal	normal	plate 2
hsa-let-7d	PC3 miRNA_resent #2	19.4142	0.0250833	2.85177	hsa-miR-16_rep2	-1.21026	0.0458134	0	1	1.29891	1.21898	normal	normal	plate 2
hsa-let-7e	LNCap miRNA_resent #2	25.6131	0.028875	3.16407	hsa-let-7a_rep1	5.57754	0.0323705	0.474216	0.719858	1.23622	1.18197	normal	normal	plate 2
hsa-let-7e	LNCap miRNA_resent #2	25.6131	0.028875	3.16407	hsa-let-7a_rep2	5.92669	0.0340763	0.683753	0.622544	1.03615	0.988341	normal	normal	plate 2
hsa-let-7e	LNCap miRNA_resent #2	25.6131	0.028875	3.16407	hsa-miR-16_rep1	4.89988	0.0978615	1.05423	0.481555	0.960885	0.838982	normal	normal	plate 2
hsa-let-7e	LNCap miRNA_resent #2	25.6131	0.028875	3.16407	hsa-miR-16_rep2	5.07198	0.0519144	1.13276	0.456041	0.901893	0.839266	normal	normal	plate 2
hsa-let-7e	PC3 miRNA_resent #2	24.5637	0.0269483	3.22844	hsa-let-7a_rep1	5.10333	0.0388663	0	1	1.72505	1.63457	normal	normal	plate 2
hsa-let-7e	PC3 miRNA_resent #2	24.5637	0.0269483	3.22844	hsa-let-7a_rep2	5.24294	0.0327631	0	1	1.66287	1.58903	normal	normal	plate 2
hsa-let-7e	PC3 miRNA_resent #2	24.5637	0.0269483	3.22844	hsa-miR-16_rep1	3.84565	0.0491379	0	1	1.92912	1.80208	normal	normal	plate 2
hsa-let-7e	PC3 miRNA_resent #2	24.5637	0.0269483	3.22844	hsa-miR-16_rep2	3.93921	0.0468605	0	1	1.97074	1.84679	normal	normal	plate 2
hsa-let-7g	LNCap miRNA_resent #2	21.9689	0.0456988	4.43548	hsa-let-7a_rep1	1.93343	0.047984	-0.214658	1.65717	1.71321	1.60296	normal	normal	plate 2
hsa-let-7g	LNCap miRNA_resent #2	21.9689	0.0456988	4.43548	hsa-let-7a_rep2	2.28257	0.0491509	-0.00512089	1.38733	1.43541	1.34087	normal	normal	plate 2
hsa-let-7g	LNCap miRNA_resent #2	21.9689	0.0456988	4.43548	hsa-miR-16_rep1	1.25576	0.104074	0.365355	1.23092	1.323	1.14525	normal	normal	plate 2
hsa-let-7g	LNCap miRNA_resent #2	21.9689	0.0456988	4.43548	hsa-miR-16_rep2	1.42786	0.0628468	0.44389	1.19273	1.24584	1.14189	normal	normal	plate 2
hsa-let-7g	PC3 miRNA_resent #2	21.6085	0.0530737	4.35296	hsa-let-7a_rep1	2.14808	0.06001	0	1	1.48872	1.36988	normal	normal	plate 2
hsa-let-7g	PC3 miRNA_resent #2	21.6085	0.0530737	4.35296	hsa-let-7a_rep2	2.28769	0.0562497	0	1	1.43738	1.32956	normal	normal	plate 2
hsa-let-7g	PC3 miRNA_resent #2	21.6085	0.0530737	4.35296	hsa-miR-16_rep1	0.890406	0.0671203	0	1	1.66118	1.51358	normal	normal	plate 2
hsa-let-7g	PC3 miRNA_resent #2	21.6085	0.0530737	4.35296	hsa-miR-16_rep2	0.983969	0.0654715	0	1	1.69776	1.55046	normal	normal	plate 2
hsa-miR-100	LNCap miRNA_resent #2	20.4715	0.00233849	3.0493	hsa-let-7a_rep1	1.20542	0.0421864	0.781234	0.581869	0.859603	0.810772	normal	normal	plate 1
hsa-miR-100	LNCap miRNA_resent #2	20.4715	0.00233849	3.0493	hsa-let-7a_rep2	1.2588	0.0448617	0.581188	0.668413	0.669483	0.629115	normal	normal	plate 1
hsa-miR-100	LNCap miRNA_resent #2	20.4715	0.00233849	3.0493	hsa-miR-16_rep1	-0.137348	0.142458	0.747541	0.595618	0.912138	0.748673	normal	normal	plate 1
hsa-miR-100	LNCap miRNA_resent #2	20.4715	0.00233849	3.0493	hsa-miR-16_rep2	0.365683	0.00274167	0.647932	0.638194	0.766962	0.764052	normal	normal	plate 1
hsa-miR-100	PC3 miRNA_resent #2	19.9253	0.0653033	3.40181	hsa-let-7a_rep1	0.424182	0.0928705	0	1	1.53014	1.34529	normal	normal	plate 1
hsa-miR-100	PC3 miRNA_resent #2	19.9253	0.0653033	3.40181	hsa-let-7a_rep2	0.677609	0.0984609	0	1	1.03951	0.90688	normal	normal	plate 1
hsa-miR-100	PC3 miRNA_resent #2	19.9253	0.0653033	3.40181	hsa-miR-16_rep1	-0.884889	0.0808748	0	1	1.46742	1.31179	normal	normal	plate 1
hsa-miR-100	PC3 miRNA_resent #2	19.9253	0.0653033	3.40181	hsa-miR-16_rep2	-0.28225	0.0759999	0	1	1.26437	1.13793	normal	normal	plate 1
hsa-miR-101	LNCap miRNA_resent #2	26.7009	0.0104163	3.01729	hsa-let-7a_rep1	7.43484	0.0433904	-0.145299	1.10596	1.64027	1.54451	normal	normal	plate 1
hsa-miR-101	LNCap miRNA_resent #2	26.7009	0.0104163	3.01729	hsa-let-7a_rep2	7.48822	0.0459957	-0.345345	1.27045	1.27742	1.19851	normal	normal	plate 1
hsa-miR-101	LNCap miRNA_resent #2	26.7009	0.0104163	3.01729	hsa-miR-16_rep1	6.09208	0.142819	-0.178992	1.13209	1.7395	1.42705	normal	normal	plate 1
hsa-miR-101	LNCap miRNA_resent #2	26.7009	0.0104163	3.01729	hsa-miR-16_rep2	6.59511	0.0105142	-0.278601	1.21302	1.47017	1.4489	normal	normal	plate 1
hsa-miR-101	PC3 miRNA_resent #2	27.0813	0.0161553	2.79935	hsa-let-7a_rep1	7.58014	0.0679809	0	1	1.50861	1.37293	normal	normal	plate 1
hsa-miR-101	PC3 miRNA_resent #2	27.0813	0.0161553	2.79935	hsa-let-7a_rep2	7.83357	0.0754389	0	1	1.02622	0.924316	normal	normal	plate 1
hsa-miR-101	PC3 miRNA_resent #2	27.0813	0.0161553	2.79935	hsa-miR-16_rep1	6.27107	0.0503708	0	1	1.44116	1.34396	normal	normal	plate 1
hsa-miR-101	PC3 miRNA_resent #2	27.0813	0.0161553	2.79935	hsa-miR-16_rep2	6.87371	0.0421005	0	1	1.23882	1.16859	normal	normal	plate 1
hsa-miR-103	LNCap miRNA_resent #2	21.7379	0.0377578	3.90129	hsa-let-7a_rep1	2.47189	0.0565674	1.58376	0.333612	0.773302	0.714977	normal	normal	plate 1
hsa-miR-103	LNCap miRNA_resent #2	21.7379	0.0377578	3.90129	hsa-let-7a_rep2	2.52527	0.0585897	1.38371	0.383232	0.601997	0.555034	normal	normal	plate 1
hsa-miR-103	LNCap miRNA_resent #2	21.7379	0.0377578	3.90129	hsa-miR-16_rep1	1.12913	0.147358	1.55006	0.341495	0.815189	0.664568	normal	normal	plate 1
hsa-miR-103	LNCap miRNA_resent #2	21.7379	0.0377578	3.90129	hsa-miR-16_rep2	1.63216	0.0377849	1.45045	0.365906	0.699915	0.664196	normal	normal	plate 1
hsa-miR-103	PC3 miRNA_resent #2	20.3892	0.0444978	3.67087	hsa-let-7a_rep1	0.888137	0.0796271	0	1	2.35531	2.10916	normal	normal	plate 1
hsa-miR-103	PC3 miRNA_resent #2	20.3892	0.0444978	3.67087	hsa-let-7a_rep2	1.14156	0.0860818	0	1	1.60106	1.42096	normal	normal	plate 1
hsa-miR-103	PC3 miRNA_resent #2	20.3892	0.0444978	3.67087	hsa-miR-16_rep1	-0.420934	0.0652401	0	1	2.25504	2.06004	normal	normal	plate 1
hsa-miR-103	PC3 miRNA_resent #2	20.3892	0.0444978	3.67087	hsa-miR-16_rep2	0.181706	0.059089	0	1	1.94128	1.7886	normal	normal	plate 1
hsa-miR-104	LNCap miRNA_resent #2	40	0	0.0521772	hsa-let-7a_rep1	15.734	0.0421216	0.235074	0.849641	0.998982	0.942319	not_expressed	not_expressed	plate 1
hsa-miR-104	LNCap miRNA_resent #2	40	0	0.0521772	hsa-let-7a_rep2	15.7873	0.0448007	0.0350279	0.976013	0.778037	0.731186	not_expressed	not_expressed	plate 1
hsa-miR-104	LNCap miRNA_resent #2	40	0	0.0521772	hsa-miR-16_rep1	14.3912	0.142439	0.201381	0.869718	1.06007	0.870117	not_expressed	not_expressed	plate 1
hsa-miR-104	LNCap miRNA_resent #2	40	0	0.0521772	hsa-miR-16_rep2	14.8942	0.00143116	0.101772	0.931887	0.890551	0.888785	not_expressed	not_expressed	plate 1
hsa-miR-104	PC3 miRNA_resent #2	40	0	0.000193967	hsa-let-7a_rep1	15.4989	0.0660334	0	1	1.19542	1.09085	not_expressed	not_expressed	plate 1
hsa-miR-104	PC3 miRNA_resent #2	40	0	0.000193967	hsa-let-7a_rep2	15.7523	0.0736887	0	1	0.813282	0.734304	not_expressed	not_expressed	plate 1
hsa-miR-104	PC3 miRNA_resent #2	40	0	0.000193967	hsa-miR-16_rep1	14.1898	0.0477097	0	1	1.1414	1.06835	not_expressed	not_expressed	plate 1
hsa-miR-104	PC3 miRNA_resent #2	40	0	0.000193967	hsa-miR-16_rep2	14.7925	0.0388775	0	1	0.980771	0.929311	not_expressed	not_expressed	plate 1
hsa-miR-105	LNCap miRNA_resent #2	30.3963	0.132998	2.59027	hsa-let-7a_rep1	11.1303	0.139508	-3.91671	15.1025	0.85286	0.702887	normal	normal	plate 1
hsa-miR-105	LNCap miRNA_resent #2	30.3963	0.132998	2.59027	hsa-let-7a_rep2	11.1836	0.140341	-2.30083	4.92742	0.663384	0.546099	normal	normal	plate 1
hsa-miR-105	LNCap miRNA_resent #2	30.3963	0.132998	2.59027	hsa-miR-16_rep1	9.78749	0.194877	-4.29962	19.6931	0.877251	0.66957	normal	normal	plate 1
hsa-miR-105	LNCap miRNA_resent #2	30.3963	0.132998	2.59027	hsa-miR-16_rep2	10.2905	0.133005	6.88538	0.00845852	0.778521	0.64743	normal	normal	plate 1
hsa-miR-105	PC3 miRNA_resent #2	34.2947	0.52425	1.49779	hsa-let-7a_rep1	14.7935	0.528393	0	1	0.0881425	0.0423703	low_exp_&_high_stdev	normal	plate 1
hsa-miR-105	PC3 miRNA_resent #2	34.2947	0.52425	1.49779	hsa-let-7a_rep2	15.047	0.529404	0	1	0.0596906	0.0286532	low_exp_&_high_stdev	normal	plate 1
hsa-miR-105	PC3 miRNA_resent #2	34.2947	0.52425	1.49779	hsa-miR-16_rep1	13.4845	0.526417	0	1	0.0851189	0.041029	low_exp_&_high_stdev	normal	plate 1
hsa-miR-105	PC3 miRNA_resent #2	34.2947	0.52425	1.49779	hsa-miR-16_rep2	14.0871	0.52569	0	1	0.0735519	0.0354893	low_exp_&_high_stdev	normal	plate 1
hsa-miR-106a	LNCap miRNA_resent #2	22.6712	0.0377813	3.95078	hsa-let-7a_rep1	3.40514	0.0565831	0.157827	0.896374	1.12422	1.0394	normal	normal	plate 1
hsa-miR-106a	LNCap miRNA_resent #2	22.6712	0.0377813	3.95078	hsa-let-7a_rep2	3.45852	0.0586049	-0.0422194	1.0297	0.875174	0.806884	normal	normal	plate 1
hsa-miR-106a	LNCap miRNA_resent #2	22.6712	0.0377813	3.95078	hsa-miR-16_rep1	2.06238	0.147364	0.124133	0.917555	1.1851	0.966125	normal	normal	plate 1
hsa-miR-106a	LNCap miRNA_resent #2	22.6712	0.0377813	3.95078	hsa-miR-16_rep2	2.56541	0.0378084	0.0245251	0.983144	1.01753	0.965573	normal	normal	plate 1
hsa-miR-106a	PC3 miRNA_resent #2	22.7484	0.042613	3.66321	hsa-let-7a_rep1	3.24732	0.0785894	0	1	1.27346	1.14201	normal	normal	plate 1
hsa-miR-106a	PC3 miRNA_resent #2	22.7484	0.042613	3.66321	hsa-let-7a_rep2	3.50074	0.0851228	0	1	0.865701	0.769341	normal	normal	plate 1
hsa-miR-106a	PC3 miRNA_resent #2	22.7484	0.042613	3.66321	hsa-miR-16_rep1	1.93825	0.0639695	0	1	1.21904	1.11559	normal	normal	plate 1
hsa-miR-106a	PC3 miRNA_resent #2	22.7484	0.042613	3.66321	hsa-miR-16_rep2	2.54088	0.057683	0	1	1.04933	0.96869	normal	normal	plate 1
hsa-miR-106b	LNCap miRNA_resent #2	21.382	0.0107717	4.13197	hsa-let-7a_rep1	2.11599	0.0434771	-0.00589665	1.0041	1.39733	1.3156	normal	normal	plate 1
hsa-miR-106b	LNCap miRNA_resent #2	21.382	0.0107717	4.13197	hsa-let-7a_rep2	2.16937	0.0460775	-0.205943	1.15344	1.08823	1.02089	normal	normal	plate 1
hsa-miR-106b	LNCap miRNA_resent #2	21.382	0.0107717	4.13197	hsa-miR-16_rep1	0.773224	0.142845	-0.0395901	1.02782	1.4818	1.2156	normal	normal	plate 1
hsa-miR-106b	LNCap miRNA_resent #2	21.382	0.0107717	4.13197	hsa-miR-16_rep2	1.27625	0.0108663	-0.139199	1.10129	1.25266	1.23393	normal	normal	plate 1
hsa-miR-106b	PC3 miRNA_resent #2	21.623	0.0450559	3.89065	hsa-let-7a_rep1	2.12188	0.0799403	0	1	1.42725	1.27753	normal	normal	plate 1
hsa-miR-106b	PC3 miRNA_resent #2	21.623	0.0450559	3.89065	hsa-let-7a_rep2	2.37531	0.0863717	0	1	0.970183	0.860702	normal	normal	plate 1
hsa-miR-106b	PC3 miRNA_resent #2	21.623	0.0450559	3.89065	hsa-miR-16_rep1	0.812814	0.0656221	0	1	1.36655	1.24772	normal	normal	plate 1
hsa-miR-106b	PC3 miRNA_resent #2	21.623	0.0450559	3.89065	hsa-miR-16_rep2	1.41545	0.0595105	0	1	1.17645	1.08329	normal	normal	plate 1
hsa-miR-107	LNCap miRNA_resent #2	27.8438	0.079	3.35078	hsa-let-7a_rep1	8.57773	0.0895278	0.869029	0.547515	0.968497	0.855455	normal	normal	plate 1
hsa-miR-107	LNCap miRNA_resent #2	27.8438	0.079	3.35078	hsa-let-7a_rep2	8.63111	0.0908191	0.668982	0.62895	0.753569	0.664423	normal	normal	plate 1
hsa-miR-107	LNCap miRNA_resent #2	27.8438	0.079	3.35078	hsa-miR-16_rep1	7.23497	0.16288	0.835335	0.560453	1.00869	0.804811	normal	normal	plate 1
hsa-miR-107	LNCap miRNA_resent #2	27.8438	0.079	3.35078	hsa-miR-16_rep2	7.738	0.0790129	0.735727	0.600515	0.881623	0.790155	normal	normal	plate 1
hsa-miR-107	PC3 miRNA_resent #2	27.2098	0.0585345	3.19509	hsa-let-7a_rep1	7.70871	0.0882423	0	1	1.76732	1.56382	normal	normal	plate 1
hsa-miR-107	PC3 miRNA_resent #2	27.2098	0.0585345	3.19509	hsa-let-7a_rep2	7.96213	0.094108	0	1	1.20087	1.05399	normal	normal	plate 1
hsa-miR-107	PC3 miRNA_resent #2	27.2098	0.0585345	3.19509	hsa-miR-16_rep1	6.39963	0.075515	0	1	1.69402	1.52565	normal	normal	plate 1
hsa-miR-107	PC3 miRNA_resent #2	27.2098	0.0585345	3.19509	hsa-miR-16_rep2	7.00227	0.0702691	0	1	1.45924	1.32379	normal	normal	plate 1
hsa-miR-10a	LNCap miRNA_resent #2	29.4028	0.0938643	3.17989	hsa-let-7a_rep1	10.1367	0.102882	6.14248	0.0141556	0.82699	0.717066	normal	normal	plate 1
hsa-miR-10a	LNCap miRNA_resent #2	29.4028	0.0938643	3.17989	hsa-let-7a_rep2	10.1901	0.104008	5.94243	0.0162611	0.643392	0.557002	normal	normal	plate 1
hsa-miR-10a	LNCap miRNA_resent #2	29.4028	0.0938643	3.17989	hsa-miR-16_rep1	8.79396	0.170585	6.10879	0.0144901	0.857944	0.677262	normal	normal	plate 1
hsa-miR-10a	LNCap miRNA_resent #2	29.4028	0.0938643	3.17989	hsa-miR-16_rep2	9.29699	0.0938752	6.00918	0.0155259	0.753597	0.661638	normal	normal	plate 1
hsa-miR-10a	PC3 miRNA_resent #2	23.4954	0.0404217	4.20933	hsa-let-7a_rep1	3.99424	0.0774231	0	1	57.3993	51.5577	normal	normal	plate 1
hsa-miR-10a	PC3 miRNA_resent #2	23.4954	0.0404217	4.20933	hsa-let-7a_rep2	4.24767	0.0840473	0	1	39.0227	34.7309	normal	normal	plate 1
hsa-miR-10a	PC3 miRNA_resent #2	23.4954	0.0404217	4.20933	hsa-miR-16_rep1	2.68517	0.0625311	0	1	54.9363	50.3746	normal	normal	plate 1
hsa-miR-10a	PC3 miRNA_resent #2	23.4954	0.0404217	4.20933	hsa-miR-16_rep2	3.28781	0.0560837	0	1	47.283	43.7461	normal	normal	plate 1
hsa-miR-10b	LNCap miRNA_resent #2	31.8923	0.164595	2.73525	hsa-let-7a_rep1	12.6263	0.169899	6.9423	0.0081313	1.35103	1.06752	normal	normal	plate 1
hsa-miR-10b	LNCap miRNA_resent #2	31.8923	0.164595	2.73525	hsa-let-7a_rep2	12.6797	0.170583	6.74225	0.00934072	1.05077	0.829478	normal	normal	plate 1
hsa-miR-10b	LNCap miRNA_resent #2	31.8923	0.164595	2.73525	hsa-miR-16_rep1	11.2835	0.21767	6.9086	0.00832344	1.38236	1.02228	normal	normal	plate 1
hsa-miR-10b	LNCap miRNA_resent #2	31.8923	0.164595	2.73525	hsa-miR-16_rep2	11.7866	0.164601	6.809	0.00891842	1.2343	0.98247	normal	normal	plate 1
hsa-miR-10b	PC3 miRNA_resent #2	25.1851	0.0479012	4.01289	hsa-let-7a_rep1	5.684	0.0815778	0	1	156.285	139.573	normal	normal	plate 1
hsa-miR-10b	PC3 miRNA_resent #2	25.1851	0.0479012	4.01289	hsa-let-7a_rep2	5.93743	0.0878894	0	1	106.226	94.0411	normal	normal	plate 1
hsa-miR-10b	PC3 miRNA_resent #2	25.1851	0.0479012	4.01289	hsa-miR-16_rep1	4.37493	0.0676073	0	1	149.674	136.283	normal	normal	plate 1
hsa-miR-10b	PC3 miRNA_resent #2	25.1851	0.0479012	4.01289	hsa-miR-16_rep2	4.97757	0.0616927	0	1	128.87	118.307	normal	normal	plate 1
hsa-miR-122a	LNCap miRNA_resent #2	35.8593	0.624586	1.21438	hsa-let-7a_rep1	15.734	0.626005	0.322056	0.799929	1.49735	0.628683	not_expressed	not_expressed	plate 1
hsa-miR-122a	LNCap miRNA_resent #2	35.8593	0.624586	1.21438	hsa-let-7a_rep2	15.7873	0.62619	0.12201	0.918907	1.16417	0.488666	not_expressed	not_expressed	plate 1
hsa-miR-122a	LNCap miRNA_resent #2	35.8593	0.624586	1.21438	hsa-miR-16_rep1	14.3912	0.640622	0.288362	0.818831	1.49728	0.616041	not_expressed	not_expressed	plate 1
hsa-miR-122a	LNCap miRNA_resent #2	35.8593	0.624586	1.21438	hsa-miR-16_rep2	14.8942	0.624587	0.188754	0.877363	1.37166	0.577043	not_expressed	not_expressed	plate 1
hsa-miR-122a	PC3 miRNA_resent #2	34.913	0.543715	1.55308	hsa-let-7a_rep1	15.4119	0.54771	0	1	1.77298	0.829754	low_exp_&_high_stdev	not_expressed	plate 1
hsa-miR-122a	PC3 miRNA_resent #2	34.913	0.543715	1.55308	hsa-let-7a_rep2	15.6653	0.548685	0	1	1.20064	0.561141	low_exp_&_high_stdev	not_expressed	plate 1
hsa-miR-122a	PC3 miRNA_resent #2	34.913	0.543715	1.55308	hsa-miR-16_rep1	14.1028	0.545804	0	1	1.71224	0.803449	low_exp_&_high_stdev	not_expressed	plate 1
hsa-miR-122a	PC3 miRNA_resent #2	34.913	0.543715	1.55308	hsa-miR-16_rep2	14.7055	0.545103	0	1	1.47959	0.694954	low_exp_&_high_stdev	not_expressed	plate 1
hsa-miR-124a	LNCap miRNA_resent #2	40	0	0.0296896	hsa-let-7a_rep1	15.734	0.0421216	0.235074	0.849641	0.998982	0.942319	not_expressed	not_expressed	plate 1
hsa-miR-124a	LNCap miRNA_resent #2	40	0	0.0296896	hsa-let-7a_rep2	15.7873	0.0448007	0.0350279	0.976013	0.778037	0.731186	not_expressed	not_expressed	plate 1
hsa-miR-124a	LNCap miRNA_resent #2	40	0	0.0296896	hsa-miR-16_rep1	14.3912	0.142439	0.201381	0.869718	1.06007	0.870117	not_expressed	not_expressed	plate 1
hsa-miR-124a	LNCap miRNA_resent #2	40	0	0.0296896	hsa-miR-16_rep2	14.8942	0.00143116	0.101772	0.931887	0.890551	0.888785	not_expressed	not_expressed	plate 1
hsa-miR-124a	PC3 miRNA_resent #2	38.5661	1.65573	0.380898	hsa-let-7a_rep1	15.4989	1.65705	0	1	3.60133	0.362094	not_expressed	not_expressed	plate 1
hsa-miR-124a	PC3 miRNA_resent #2	38.5661	1.65573	0.380898	hsa-let-7a_rep2	15.7523	1.65737	0	1	2.43768	0.244985	not_expressed	not_expressed	plate 1
hsa-miR-124a	PC3 miRNA_resent #2	38.5661	1.65573	0.380898	hsa-miR-16_rep1	14.1898	1.65642	0	1	3.48104	0.350304	not_expressed	not_expressed	plate 1
hsa-miR-124a	PC3 miRNA_resent #2	38.5661	1.65573	0.380898	hsa-miR-16_rep2	14.7925	1.65619	0	1	3.00903	0.302902	not_expressed	not_expressed	plate 1
hsa-miR-124b	LNCap miRNA_resent #2	35.8091	0.27163	0.630899	hsa-let-7a_rep1	15.734	0.274877	0.235074	0.849641	1.17388	0.801921	not_expressed	not_expressed	plate 1
hsa-miR-124b	LNCap miRNA_resent #2	35.8091	0.27163	0.630899	hsa-let-7a_rep2	15.7873	0.2753	0.0350279	0.976013	0.912825	0.623219	not_expressed	not_expressed	plate 1
hsa-miR-124b	LNCap miRNA_resent #2	35.8091	0.27163	0.630899	hsa-miR-16_rep1	14.3912	0.306711	0.201381	0.869718	1.18791	0.776473	not_expressed	not_expressed	plate 1
hsa-miR-124b	LNCap miRNA_resent #2	35.8091	0.27163	0.630899	hsa-miR-16_rep2	14.8942	0.271634	0.101772	0.931887	1.07398	0.736983	not_expressed	not_expressed	plate 1
hsa-miR-124b	PC3 miRNA_resent #2	36.8483	0.44071	0.459243	hsa-let-7a_rep1	15.4989	0.44563	0	1	1.55521	0.838483	not_expressed	not_expressed	plate 1
hsa-miR-124b	PC3 miRNA_resent #2	36.8483	0.44071	0.459243	hsa-let-7a_rep2	15.7523	0.446829	0	1	1.05334	0.566956	not_expressed	not_expressed	plate 1
hsa-miR-124b	PC3 miRNA_resent #2	36.8483	0.44071	0.459243	hsa-miR-16_rep1	14.1898	0.443285	0	1	1.50148	0.812148	not_expressed	not_expressed	plate 1
hsa-miR-124b	PC3 miRNA_resent #2	36.8483	0.44071	0.459243	hsa-miR-16_rep2	14.7925	0.442422	0	1	1.29732	0.702558	not_expressed	not_expressed	plate 1
hsa-miR-125a	LNCap miRNA_resent #2	24.601	0.0260525	4.16307	hsa-let-7a_rep1	5.33499	0.0495273	2.62381	0.162239	0.316602	0.295594	normal	normal	plate 1
hsa-miR-125a	LNCap miRNA_resent #2	24.601	0.0260525	4.16307	hsa-let-7a_rep2	5.38837	0.0518251	2.42376	0.186369	0.246514	0.229425	normal	normal	plate 1
hsa-miR-125a	LNCap miRNA_resent #2	24.601	0.0260525	4.16307	hsa-miR-16_rep1	3.99223	0.144802	2.59012	0.166072	0.33479	0.273901	normal	normal	plate 1
hsa-miR-125a	LNCap miRNA_resent #2	24.601	0.0260525	4.16307	hsa-miR-16_rep2	4.49526	0.0260917	2.49051	0.177943	0.285634	0.275487	normal	normal	plate 1
hsa-miR-125a	PC3 miRNA_resent #2	22.2123	0.0516611	4.2296	hsa-let-7a_rep1	2.71118	0.0838408	0	1	1.99843	1.77915	normal	normal	plate 1
hsa-miR-125a	PC3 miRNA_resent #2	22.2123	0.0516611	4.2296	hsa-let-7a_rep2	2.96461	0.0899939	0	1	1.35818	1.19888	normal	normal	plate 1
hsa-miR-125a	PC3 miRNA_resent #2	22.2123	0.0516611	4.2296	hsa-miR-16_rep1	1.40211	0.0703213	0	1	1.9145	1.73667	normal	normal	plate 1
hsa-miR-125a	PC3 miRNA_resent #2	22.2123	0.0516611	4.2296	hsa-miR-16_rep2	2.00475	0.0646555	0	1	1.64868	1.50733	normal	normal	plate 1
hsa-miR-125b	LNCap miRNA_resent #2	38.2891	1.31078	0.361891	hsa-let-7a_rep1	15.734	1.31146	0.235074	0.849641	2.40805	0.390922	not_expressed	not_expressed	plate 1
hsa-miR-125b	LNCap miRNA_resent #2	38.2891	1.31078	0.361891	hsa-let-7a_rep2	15.7873	1.31154	0.0350279	0.976013	1.8721	0.303878	not_expressed	not_expressed	plate 1
hsa-miR-125b	LNCap miRNA_resent #2	38.2891	1.31078	0.361891	hsa-miR-16_rep1	14.3912	1.3185	0.201381	0.869718	2.39531	0.385078	not_expressed	not_expressed	plate 1
hsa-miR-125b	LNCap miRNA_resent #2	38.2891	1.31078	0.361891	hsa-miR-16_rep2	14.8942	1.31078	0.101772	0.931887	2.20705	0.358628	not_expressed	not_expressed	plate 1
hsa-miR-125b	PC3 miRNA_resent #2	38.2727	1.4971	0.356616	hsa-let-7a_rep1	15.4989	1.49856	0	1	3.22666	0.404139	not_expressed	not_expressed	plate 1
hsa-miR-125b	PC3 miRNA_resent #2	38.2727	1.4971	0.356616	hsa-let-7a_rep2	15.7523	1.49891	0	1	2.18412	0.273426	not_expressed	not_expressed	plate 1
hsa-miR-125b	PC3 miRNA_resent #2	38.2727	1.4971	0.356616	hsa-miR-16_rep1	14.1898	1.49786	0	1	3.11874	0.390999	not_expressed	not_expressed	plate 1
hsa-miR-125b	PC3 miRNA_resent #2	38.2727	1.4971	0.356616	hsa-miR-16_rep2	14.7925	1.49761	0	1	2.69581	0.338096	not_expressed	not_expressed	plate 1
hsa-miR-126	LNCap miRNA_resent #2	27.2295	0.000545371	3.67644	hsa-let-7a_rep1	7.96351	0.0421251	-0.592804	1.50818	0.918575	0.866469	normal	normal	plate 1
hsa-miR-126	LNCap miRNA_resent #2	27.2295	0.000545371	3.67644	hsa-let-7a_rep2	8.01689	0.044804	-0.79285	1.73249	0.715414	0.67233	normal	normal	plate 1
hsa-miR-126	LNCap miRNA_resent #2	27.2295	0.000545371	3.67644	hsa-miR-16_rep1	6.62075	0.14244	-0.626497	1.54381	0.974744	0.800079	normal	normal	plate 1
hsa-miR-126	LNCap miRNA_resent #2	27.2295	0.000545371	3.67644	hsa-miR-16_rep2	7.12378	0.00153155	-0.726106	1.65417	0.818926	0.817189	normal	normal	plate 1
hsa-miR-126	PC3 miRNA_resent #2	28.0574	0.0104052	3.34017	hsa-let-7a_rep1	8.55631	0.0668482	0	1	0.619591	0.564753	normal	normal	plate 1
hsa-miR-126	PC3 miRNA_resent #2	28.0574	0.0104052	3.34017	hsa-let-7a_rep2	8.80974	0.0744197	0	1	0.421503	0.380186	normal	normal	plate 1
hsa-miR-126	PC3 miRNA_resent #2	28.0574	0.0104052	3.34017	hsa-miR-16_rep1	7.24724	0.0488312	0	1	0.591721	0.55299	normal	normal	plate 1
hsa-miR-126	PC3 miRNA_resent #2	28.0574	0.0104052	3.34017	hsa-miR-16_rep2	7.84988	0.0402458	0	1	0.508533	0.480938	normal	normal	plate 1
hsa-miR-127	LNCap miRNA_resent #2	40	0	-0.00955894	hsa-let-7a_rep1	15.734	0.0421216	0.235074	0.849641	0.998982	0.942319	not_expressed	not_expressed	plate 1
hsa-miR-127	LNCap miRNA_resent #2	40	0	-0.00955894	hsa-let-7a_rep2	15.7873	0.0448007	0.0350279	0.976013	0.778037	0.731186	not_expressed	not_expressed	plate 1
hsa-miR-127	LNCap miRNA_resent #2	40	0	-0.00955894	hsa-miR-16_rep1	14.3912	0.142439	0.201381	0.869718	1.06007	0.870117	not_expressed	not_expressed	plate 1
hsa-miR-127	LNCap miRNA_resent #2	40	0	-0.00955894	hsa-miR-16_rep2	14.8942	0.00143116	0.101772	0.931887	0.890551	0.888785	not_expressed	not_expressed	plate 1
hsa-miR-127	PC3 miRNA_resent #2	40	0	-0.0129929	hsa-let-7a_rep1	15.4989	0.0660334	0	1	1.19542	1.09085	not_expressed	not_expressed	plate 1
hsa-miR-127	PC3 miRNA_resent #2	40	0	-0.0129929	hsa-let-7a_rep2	15.7523	0.0736887	0	1	0.813282	0.734304	not_expressed	not_expressed	plate 1
hsa-miR-127	PC3 miRNA_resent #2	40	0	-0.0129929	hsa-miR-16_rep1	14.1898	0.0477097	0	1	1.1414	1.06835	not_expressed	not_expressed	plate 1
hsa-miR-127	PC3 miRNA_resent #2	40	0	-0.0129929	hsa-miR-16_rep2	14.7925	0.0388775	0	1	0.980771	0.929311	not_expressed	not_expressed	plate 1
hsa-miR-128a	LNCap miRNA_resent #2	28.7845	0.06915	2.50588	hsa-let-7a_rep1	9.51846	0.0809688	-0.475454	1.39036	1.37971	1.23322	normal	normal	plate 1
hsa-miR-128a	LNCap miRNA_resent #2	28.7845	0.06915	2.50588	hsa-let-7a_rep2	9.57184	0.0823943	-0.6755	1.59715	1.07363	0.95774	normal	normal	plate 1
hsa-miR-128a	LNCap miRNA_resent #2	28.7845	0.06915	2.50588	hsa-miR-16_rep1	8.1757	0.158337	-0.509148	1.42321	1.44097	1.15699	normal	normal	plate 1
hsa-miR-128a	LNCap miRNA_resent #2	28.7845	0.06915	2.50588	hsa-miR-16_rep2	8.67873	0.0691648	-0.608756	1.52494	1.25483	1.1401	normal	normal	plate 1
hsa-miR-128a	PC3 miRNA_resent #2	29.495	0.00754296	2.35824	hsa-let-7a_rep1	9.99392	0.0664629	0	1	0.982416	0.895944	normal	normal	plate 1
hsa-miR-128a	PC3 miRNA_resent #2	29.495	0.00754296	2.35824	hsa-let-7a_rep2	10.2473	0.0740738	0	1	0.668349	0.603123	normal	normal	plate 1
hsa-miR-128a	PC3 miRNA_resent #2	29.495	0.00754296	2.35824	hsa-miR-16_rep1	8.68485	0.0483023	0	1	0.938132	0.877371	normal	normal	plate 1
hsa-miR-128a	PC3 miRNA_resent #2	29.495	0.00754296	2.35824	hsa-miR-16_rep2	9.28748	0.0396025	0	1	0.80618	0.763113	normal	normal	plate 1
hsa-miR-128b	LNCap miRNA_resent #2	30.7306	0.147495	2.17443	hsa-let-7a_rep1	11.4646	0.153392	-0.358855	1.28241	1.7271	1.39626	normal	low_exp_&_high_stdev	plate 1
hsa-miR-128b	LNCap miRNA_resent #2	30.7306	0.147495	2.17443	hsa-let-7a_rep2	11.5179	0.154149	-0.558901	1.47315	1.34333	1.08486	normal	low_exp_&_high_stdev	plate 1
hsa-miR-128b	LNCap miRNA_resent #2	30.7306	0.147495	2.17443	hsa-miR-16_rep1	10.1218	0.205046	-0.392549	1.31271	1.77193	1.33351	normal	low_exp_&_high_stdev	plate 1
hsa-miR-128b	LNCap miRNA_resent #2	30.7306	0.147495	2.17443	hsa-miR-16_rep2	10.6248	0.147502	-0.492157	1.40655	1.57723	1.28555	normal	low_exp_&_high_stdev	plate 1
hsa-miR-128b	PC3 miRNA_resent #2	31.3245	0.143035	2.00797	hsa-let-7a_rep1	11.8234	0.157542	0	1	1.35065	1.08565	normal	low_exp_&_high_stdev	plate 1
hsa-miR-128b	PC3 miRNA_resent #2	31.3245	0.143035	2.00797	hsa-let-7a_rep2	12.0768	0.160901	0	1	0.916155	0.732988	normal	low_exp_&_high_stdev	plate 1
hsa-miR-128b	PC3 miRNA_resent #2	31.3245	0.143035	2.00797	hsa-miR-16_rep1	10.5144	0.150782	0	1	1.3	1.05478	normal	low_exp_&_high_stdev	plate 1
hsa-miR-128b	PC3 miRNA_resent #2	31.3245	0.143035	2.00797	hsa-miR-16_rep2	11.117	0.148224	0	1	1.12191	0.913521	normal	low_exp_&_high_stdev	plate 1
hsa-miR-129	LNCap miRNA_resent #2	37.7104	0.828921	0.340081	hsa-let-7a_rep1	15.734	0.829991	1.04445	0.48483	1.72476	0.54579	not_expressed	not_expressed	plate 1
hsa-miR-129	LNCap miRNA_resent #2	37.7104	0.828921	0.340081	hsa-let-7a_rep2	15.7873	0.830131	0.844403	0.556941	1.34094	0.424248	not_expressed	not_expressed	plate 1
hsa-miR-129	LNCap miRNA_resent #2	37.7104	0.828921	0.340081	hsa-miR-16_rep1	14.3912	0.84107	1.01076	0.496286	1.72045	0.536128	not_expressed	not_expressed	plate 1
hsa-miR-129	LNCap miRNA_resent #2	37.7104	0.828921	0.340081	hsa-miR-16_rep2	14.8942	0.828923	0.911147	0.531762	1.58037	0.500838	not_expressed	not_expressed	plate 1
hsa-miR-129	PC3 miRNA_resent #2	34.1906	0.698458	1.05068	hsa-let-7a_rep1	14.6895	0.701572	0	1	3.25449	1.23053	low_exp_&_high_stdev	not_expressed	plate 1
hsa-miR-129	PC3 miRNA_resent #2	34.1906	0.698458	1.05068	hsa-let-7a_rep2	14.9429	0.702334	0	1	2.20358	0.832302	low_exp_&_high_stdev	not_expressed	plate 1
hsa-miR-129	PC3 miRNA_resent #2	34.1906	0.698458	1.05068	hsa-miR-16_rep1	13.3804	0.700085	0	1	3.14391	1.19118	low_exp_&_high_stdev	not_expressed	plate 1
hsa-miR-129	PC3 miRNA_resent #2	34.1906	0.698458	1.05068	hsa-miR-16_rep2	13.9831	0.699539	0	1	2.71702	1.03022	low_exp_&_high_stdev	not_expressed	plate 1
hsa-miR-130aN	LNCap miRNA_resent #2	33.8454	0.375021	2.33567	hsa-let-7a_rep1	14.5794	0.377379	12.3558	0.000190784	1.13111	0.670348	low_exp_&_high_stdev	low_exp_&_high_stdev	plate 1
hsa-miR-130aN	LNCap miRNA_resent #2	33.8454	0.375021	2.33567	hsa-let-7a_rep2	14.6328	0.377687	12.1557	0.00021916	0.879497	0.521008	low_exp_&_high_stdev	low_exp_&_high_stdev	plate 1
hsa-miR-130aN	LNCap miRNA_resent #2	33.8454	0.375021	2.33567	hsa-miR-16_rep1	13.2366	0.40116	12.3221	0.000195292	1.13826	0.652709	low_exp_&_high_stdev	low_exp_&_high_stdev	plate 1
hsa-miR-130aN	LNCap miRNA_resent #2	33.8454	0.375021	2.33567	hsa-miR-16_rep2	13.7397	0.375024	12.2225	0.000209252	1.03549	0.615686	low_exp_&_high_stdev	low_exp_&_high_stdev	plate 1
hsa-miR-130aN	PC3 miRNA_resent #2	21.7247	0.0596582	4.43671	hsa-let-7a_rep1	2.22364	0.0889917	0	1	4854.57	4291.14	normal	low_exp_&_high_stdev	plate 1
hsa-miR-130aN	PC3 miRNA_resent #2	21.7247	0.0596582	4.43671	hsa-let-7a_rep2	2.47706	0.094811	0	1	3298.52	2892.26	normal	low_exp_&_high_stdev	plate 1
hsa-miR-130aN	PC3 miRNA_resent #2	21.7247	0.0596582	4.43671	hsa-miR-16_rep1	0.914565	0.0763893	0	1	4653.64	4186.02	normal	low_exp_&_high_stdev	plate 1
hsa-miR-130aN	PC3 miRNA_resent #2	21.7247	0.0596582	4.43671	hsa-miR-16_rep2	1.5172	0.0712079	0	1	4008.85	3632.02	normal	low_exp_&_high_stdev	plate 1
hsa-miR-130b	LNCap miRNA_resent #2	24.0398	0.0998303	4.44029	hsa-let-7a_rep1	4.77374	0.108353	1.19386	0.437132	0.962122	0.827933	normal	normal	plate 1
hsa-miR-130b	LNCap miRNA_resent #2	24.0398	0.0998303	4.44029	hsa-let-7a_rep2	4.82712	0.109422	0.993813	0.502149	0.748494	0.643146	normal	normal	plate 1
hsa-miR-130b	LNCap miRNA_resent #2	24.0398	0.0998303	4.44029	hsa-miR-16_rep1	3.43097	0.173939	1.16017	0.447461	0.99667	0.783122	normal	normal	plate 1
hsa-miR-130b	LNCap miRNA_resent #2	24.0398	0.0998303	4.44029	hsa-miR-16_rep2	3.93401	0.0998405	1.06056	0.479447	0.877036	0.763673	normal	normal	plate 1
hsa-miR-130b	PC3 miRNA_resent #2	23.081	0.0324426	4.12711	hsa-let-7a_rep1	3.57988	0.0735727	0	1	2.14856	1.94023	normal	normal	plate 1
hsa-miR-130b	PC3 miRNA_resent #2	23.081	0.0324426	4.12711	hsa-let-7a_rep2	3.83331	0.0805143	0	1	1.46101	1.30671	normal	normal	plate 1
hsa-miR-130b	PC3 miRNA_resent #2	23.081	0.0324426	4.12711	hsa-miR-16_rep1	2.27081	0.0576952	0	1	2.05496	1.897	normal	normal	plate 1
hsa-miR-130b	PC3 miRNA_resent #2	23.081	0.0324426	4.12711	hsa-miR-16_rep2	2.87345	0.0506358	0	1	1.76793	1.64808	normal	normal	plate 1
hsa-miR-132	LNCap miRNA_resent #2	27.1304	0.0648662	3.57644	hsa-let-7a_rep1	7.86437	0.0773424	-0.331888	1.25866	1.03987	0.934144	normal	normal	plate 1
hsa-miR-132	LNCap miRNA_resent #2	27.1304	0.0648662	3.57644	hsa-let-7a_rep2	7.91776	0.0788335	-0.531934	1.44587	0.809215	0.72544	normal	normal	plate 1
hsa-miR-132	LNCap miRNA_resent #2	27.1304	0.0648662	3.57644	hsa-miR-16_rep1	6.52161	0.156513	-0.365581	1.2884	1.0874	0.875305	normal	normal	plate 1
hsa-miR-132	LNCap miRNA_resent #2	27.1304	0.0648662	3.57644	hsa-miR-16_rep2	7.02464	0.0648819	-0.465189	1.3805	0.945318	0.864003	normal	normal	plate 1
hsa-miR-132	PC3 miRNA_resent #2	27.6974	0.0676093	3.42297	hsa-let-7a_rep1	8.19626	0.0945062	0	1	0.83606	0.733397	normal	normal	plate 1
hsa-miR-132	PC3 miRNA_resent #2	27.6974	0.0676093	3.42297	hsa-let-7a_rep2	8.44969	0.100005	0	1	0.567949	0.494425	normal	normal	plate 1
hsa-miR-132	PC3 miRNA_resent #2	27.6974	0.0676093	3.42297	hsa-miR-16_rep1	6.88719	0.082748	0	1	0.801924	0.715013	normal	normal	plate 1
hsa-miR-132	PC3 miRNA_resent #2	27.6974	0.0676093	3.42297	hsa-miR-16_rep2	7.48983	0.0779902	0	1	0.691016	0.620202	normal	normal	plate 1
hsa-miR-133a	LNCap miRNA_resent #2	40	0	0.00291801	hsa-let-7a_rep1	15.734	0.0421216	1.47081	0.360779	0.998982	0.942319	not_expressed	not_expressed	plate 1
hsa-miR-133a	LNCap miRNA_resent #2	40	0	0.00291801	hsa-let-7a_rep2	15.7873	0.0448007	1.27076	0.41444	0.778037	0.731186	not_expressed	not_expressed	plate 1
hsa-miR-133a	LNCap miRNA_resent #2	40	0	0.00291801	hsa-miR-16_rep1	14.3912	0.142439	1.43712	0.369304	1.06007	0.870117	not_expressed	not_expressed	plate 1
hsa-miR-133a	LNCap miRNA_resent #2	40	0	0.00291801	hsa-miR-16_rep2	14.8942	0.00143116	1.33751	0.395703	0.890551	0.888785	not_expressed	not_expressed	plate 1
hsa-miR-133a	PC3 miRNA_resent #2	33.7643	0.261352	1.23181	hsa-let-7a_rep1	14.2632	0.269565	0	1	3.24178	2.23094	normal	not_expressed	plate 1
hsa-miR-133a	PC3 miRNA_resent #2	33.7643	0.261352	1.23181	hsa-let-7a_rep2	14.5166	0.271542	0	1	2.19682	1.50768	normal	not_expressed	plate 1
hsa-miR-133a	PC3 miRNA_resent #2	33.7643	0.261352	1.23181	hsa-miR-16_rep1	12.9541	0.265671	0	1	3.12641	2.1632	normal	not_expressed	plate 1
hsa-miR-133a	PC3 miRNA_resent #2	33.7643	0.261352	1.23181	hsa-miR-16_rep2	13.5567	0.264228	0	1	2.70022	1.87205	normal	not_expressed	plate 1
hsa-miR-133b	LNCap miRNA_resent #2	40	0	0.066925	hsa-let-7a_rep1	15.734	0.0421216	0.740263	0.59863	0.998982	0.942319	not_expressed	not_expressed	plate 1
hsa-miR-133b	LNCap miRNA_resent #2	40	0	0.066925	hsa-let-7a_rep2	15.7873	0.0448007	0.540217	0.687668	0.778037	0.731186	not_expressed	not_expressed	plate 1
hsa-miR-133b	LNCap miRNA_resent #2	40	0	0.066925	hsa-miR-16_rep1	14.3912	0.142439	0.706569	0.612775	1.06007	0.870117	not_expressed	not_expressed	plate 1
hsa-miR-133b	LNCap miRNA_resent #2	40	0	0.066925	hsa-miR-16_rep2	14.8942	0.00143116	0.606961	0.656578	0.890551	0.888785	not_expressed	not_expressed	plate 1
hsa-miR-133b	PC3 miRNA_resent #2	34.4948	0.500967	1.74428	hsa-let-7a_rep1	14.9937	0.5053	0	1	2.30054	1.14185	low_exp_&_high_stdev	not_expressed	plate 1
hsa-miR-133b	PC3 miRNA_resent #2	34.4948	0.500967	1.74428	hsa-let-7a_rep2	15.2471	0.506357	0	1	1.55799	0.772159	low_exp_&_high_stdev	not_expressed	plate 1
hsa-miR-133b	PC3 miRNA_resent #2	34.4948	0.500967	1.74428	hsa-miR-16_rep1	13.6846	0.503234	0	1	2.22148	1.10577	low_exp_&_high_stdev	not_expressed	plate 1
hsa-miR-133b	PC3 miRNA_resent #2	34.4948	0.500967	1.74428	hsa-miR-16_rep2	14.2873	0.502473	0	1	1.91956	0.956493	low_exp_&_high_stdev	not_expressed	plate 1
hsa-miR-134	LNCap miRNA_resent #2	39.8002	0.240633	0.0798372	hsa-let-7a_rep1	15.734	0.244292	0.939591	0.521381	1.14926	0.819103	not_expressed	not_expressed	plate 1
hsa-miR-134	LNCap miRNA_resent #2	39.8002	0.240633	0.0798372	hsa-let-7a_rep2	15.7873	0.244768	0.739545	0.598928	0.89371	0.636549	not_expressed	not_expressed	plate 1
hsa-miR-134	LNCap miRNA_resent #2	39.8002	0.240633	0.0798372	hsa-miR-16_rep1	14.3912	0.27963	0.905897	0.533701	1.16582	0.791186	not_expressed	not_expressed	plate 1
hsa-miR-134	LNCap miRNA_resent #2	39.8002	0.240633	0.0798372	hsa-miR-16_rep2	14.8942	0.240637	0.806289	0.571851	1.05116	0.752989	not_expressed	not_expressed	plate 1
hsa-miR-134	PC3 miRNA_resent #2	34.2955	0.497717	1.31857	hsa-let-7a_rep1	14.7944	0.502078	0	1	2.6355	1.31396	low_exp_&_high_stdev	not_expressed	plate 1
hsa-miR-134	PC3 miRNA_resent #2	34.2955	0.497717	1.31857	hsa-let-7a_rep2	15.0478	0.503142	0	1	1.78484	0.888543	low_exp_&_high_stdev	not_expressed	plate 1
hsa-miR-134	PC3 miRNA_resent #2	34.2955	0.497717	1.31857	hsa-miR-16_rep1	13.4853	0.499998	0	1	2.54491	1.27246	low_exp_&_high_stdev	not_expressed	plate 1
hsa-miR-134	PC3 miRNA_resent #2	34.2955	0.497717	1.31857	hsa-miR-16_rep2	14.0879	0.499233	0	1	2.19902	1.10068	low_exp_&_high_stdev	not_expressed	plate 1
hsa-miR-135a	LNCap miRNA_resent #2	30.5238	0.0877435	2.99384	hsa-let-7a_rep1	11.2578	0.0973301	3.37403	0.096453	1.41687	1.23803	normal	normal	plate 1
hsa-miR-135a	LNCap miRNA_resent #2	30.5238	0.0877435	2.99384	hsa-let-7a_rep2	11.3112	0.0985192	3.17398	0.110799	1.10236	0.961632	normal	normal	plate 1
hsa-miR-135a	LNCap miRNA_resent #2	30.5238	0.0877435	2.99384	hsa-miR-16_rep1	9.91503	0.167295	3.34034	0.0987321	1.47221	1.16747	normal	normal	plate 1
hsa-miR-135a	LNCap miRNA_resent #2	30.5238	0.0877435	2.99384	hsa-miR-16_rep2	10.4181	0.0877552	3.24073	0.10579	1.29062	1.14278	normal	normal	plate 1
hsa-miR-135a	PC3 miRNA_resent #2	27.3849	0.0388273	3.52321	hsa-let-7a_rep1	7.88376	0.0766027	0	1	14.4802	13.0213	normal	normal	plate 1
hsa-miR-135a	PC3 miRNA_resent #2	27.3849	0.0388273	3.52321	hsa-let-7a_rep2	8.13719	0.0832922	0	1	9.84474	8.77116	normal	normal	plate 1
hsa-miR-135a	PC3 miRNA_resent #2	27.3849	0.0388273	3.52321	hsa-miR-16_rep1	6.57469	0.0615125	0	1	13.8569	12.7243	normal	normal	plate 1
hsa-miR-135a	PC3 miRNA_resent #2	27.3849	0.0388273	3.52321	hsa-miR-16_rep2	7.17733	0.0549456	0	1	11.9255	11.0509	normal	normal	plate 1
hsa-miR-135b	LNCap miRNA_resent #2	33.1053	0.401032	2.44197	hsa-let-7a_rep1	13.8393	0.403238	10.53	0.000676344	2.31666	1.32461	low_exp_&_high_stdev	normal	plate 1
hsa-miR-135b	LNCap miRNA_resent #2	33.1053	0.401032	2.44197	hsa-let-7a_rep2	13.8927	0.403526	10.3299	0.00077694	1.8013	1.02953	low_exp_&_high_stdev	normal	plate 1
hsa-miR-135b	LNCap miRNA_resent #2	33.1053	0.401032	2.44197	hsa-miR-16_rep1	12.4965	0.425576	10.4963	0.000692325	2.32898	1.29105	low_exp_&_high_stdev	normal	plate 1
hsa-miR-135b	LNCap miRNA_resent #2	33.1053	0.401032	2.44197	hsa-miR-16_rep2	12.9995	0.401034	10.3967	0.000741814	2.12104	1.21647	low_exp_&_high_stdev	normal	plate 1
hsa-miR-135b	PC3 miRNA_resent #2	22.8104	0.0503723	4.1499	hsa-let-7a_rep1	3.30932	0.0830529	0	1	2743.53	2445.16	normal	normal	plate 1
hsa-miR-135b	PC3 miRNA_resent #2	22.8104	0.0503723	4.1499	hsa-let-7a_rep2	3.56275	0.0892603	0	1	1864.64	1647.61	normal	normal	plate 1
hsa-miR-135b	PC3 miRNA_resent #2	22.8104	0.0503723	4.1499	hsa-miR-16_rep1	2.00025	0.06938	0	1	2628.02	2387.03	normal	normal	plate 1
hsa-miR-135b	PC3 miRNA_resent #2	22.8104	0.0503723	4.1499	hsa-miR-16_rep2	2.60289	0.0636304	0	1	2263	2071.93	normal	normal	plate 1
hsa-miR-136	LNCap miRNA_resent #2	40	0	-0.00538281	hsa-let-7a_rep1	15.734	0.0421216	0.235074	0.849641	0.998982	0.942319	not_expressed	not_expressed	plate 1
hsa-miR-136	LNCap miRNA_resent #2	40	0	-0.00538281	hsa-let-7a_rep2	15.7873	0.0448007	0.0350279	0.976013	0.778037	0.731186	not_expressed	not_expressed	plate 1
hsa-miR-136	LNCap miRNA_resent #2	40	0	-0.00538281	hsa-miR-16_rep1	14.3912	0.142439	0.201381	0.869718	1.06007	0.870117	not_expressed	not_expressed	plate 1
hsa-miR-136	LNCap miRNA_resent #2	40	0	-0.00538281	hsa-miR-16_rep2	14.8942	0.00143116	0.101772	0.931887	0.890551	0.888785	not_expressed	not_expressed	plate 1
hsa-miR-136	PC3 miRNA_resent #2	40	0	0.00181856	hsa-let-7a_rep1	15.4989	0.0660334	0	1	1.19542	1.09085	not_expressed	not_expressed	plate 1
hsa-miR-136	PC3 miRNA_resent #2	40	0	0.00181856	hsa-let-7a_rep2	15.7523	0.0736887	0	1	0.813282	0.734304	not_expressed	not_expressed	plate 1
hsa-miR-136	PC3 miRNA_resent #2	40	0	0.00181856	hsa-miR-16_rep1	14.1898	0.0477097	0	1	1.1414	1.06835	not_expressed	not_expressed	plate 1
hsa-miR-136	PC3 miRNA_resent #2	40	0	0.00181856	hsa-miR-16_rep2	14.7925	0.0388775	0	1	0.980771	0.929311	not_expressed	not_expressed	plate 1
hsa-miR-137	LNCap miRNA_resent #2	40	0	0.0461481	hsa-let-7a_rep1	15.734	0.0421216	4.01144	0.0620062	0.998982	0.942319	not_expressed	not_expressed	plate 1
hsa-miR-137	LNCap miRNA_resent #2	40	0	0.0461481	hsa-let-7a_rep2	15.7873	0.0448007	3.8114	0.0712288	0.778037	0.731186	not_expressed	not_expressed	plate 1
hsa-miR-137	LNCap miRNA_resent #2	40	0	0.0461481	hsa-miR-16_rep1	14.3912	0.142439	3.97775	0.0634714	1.06007	0.870117	not_expressed	not_expressed	plate 1
hsa-miR-137	LNCap miRNA_resent #2	40	0	0.0461481	hsa-miR-16_rep2	14.8942	0.00143116	3.87814	0.0680085	0.890551	0.888785	not_expressed	not_expressed	plate 1
hsa-miR-137	PC3 miRNA_resent #2	31.2236	0.148414	2.8814	hsa-let-7a_rep1	11.7225	0.162441	0	1	17.5122	13.9811	normal	not_expressed	plate 1
hsa-miR-137	PC3 miRNA_resent #2	31.2236	0.148414	2.8814	hsa-let-7a_rep2	11.9759	0.1657	0	1	11.8779	9.44013	normal	not_expressed	plate 1
hsa-miR-137	PC3 miRNA_resent #2	31.2236	0.148414	2.8814	hsa-miR-16_rep1	10.4134	0.155894	0	1	16.858	13.5815	normal	not_expressed	plate 1
hsa-miR-137	PC3 miRNA_resent #2	31.2236	0.148414	2.8814	hsa-miR-16_rep2	11.0161	0.153421	0	1	14.5495	11.762	normal	not_expressed	plate 1
hsa-miR-138	LNCap miRNA_resent #2	37.1532	2.00902	0.500611	hsa-let-7a_rep1	15.734	2.00946	0.235074	0.849641	3.90648	0.240974	not_expressed	not_expressed	plate 1
hsa-miR-138	LNCap miRNA_resent #2	37.1532	2.00902	0.500611	hsa-let-7a_rep2	15.7873	2.00952	0.0350279	0.976013	3.03697	0.187322	not_expressed	not_expressed	plate 1
hsa-miR-138	LNCap miRNA_resent #2	37.1532	2.00902	0.500611	hsa-miR-16_rep1	14.3912	2.01406	0.201381	0.869718	3.87926	0.237773	not_expressed	not_expressed	plate 1
hsa-miR-138	LNCap miRNA_resent #2	37.1532	2.00902	0.500611	hsa-miR-16_rep2	14.8942	2.00902	0.101772	0.931887	3.58099	0.22103	not_expressed	not_expressed	plate 1
hsa-miR-138	PC3 miRNA_resent #2	38.6398	1.68927	0.246633	hsa-let-7a_rep1	15.4989	1.69056	0	1	3.68597	0.353779	not_expressed	not_expressed	plate 1
hsa-miR-138	PC3 miRNA_resent #2	38.6398	1.68927	0.246633	hsa-let-7a_rep2	15.7523	1.69088	0	1	2.49496	0.239361	not_expressed	not_expressed	plate 1
hsa-miR-138	PC3 miRNA_resent #2	38.6398	1.68927	0.246633	hsa-miR-16_rep1	14.1898	1.68995	0	1	3.56289	0.342258	not_expressed	not_expressed	plate 1
hsa-miR-138	PC3 miRNA_resent #2	38.6398	1.68927	0.246633	hsa-miR-16_rep2	14.7925	1.68972	0	1	3.07979	0.295943	not_expressed	not_expressed	plate 1
hsa-miR-139	LNCap miRNA_resent #2	31.7097	0.289147	2.47878	hsa-let-7a_rep1	12.4436	0.292199	-0.0944149	1.06763	1.77523	1.18395	normal	normal	plate 1
hsa-miR-139	LNCap miRNA_resent #2	31.7097	0.289147	2.47878	hsa-let-7a_rep2	12.497	0.292597	-0.294461	1.22643	1.38042	0.920131	normal	normal	plate 1
hsa-miR-139	LNCap miRNA_resent #2	31.7097	0.289147	2.47878	hsa-miR-16_rep1	11.1009	0.322327	-0.128108	1.09286	1.79433	1.14774	normal	normal	plate 1
hsa-miR-139	LNCap miRNA_resent #2	31.7097	0.289147	2.47878	hsa-miR-16_rep2	11.6039	0.289151	-0.227717	1.17098	1.62438	1.08793	normal	normal	plate 1
hsa-miR-139	PC3 miRNA_resent #2	32.0392	0.0249027	2.34514	hsa-let-7a_rep1	12.538	0.0705731	0	1	1.42599	1.29309	normal	normal	plate 1
hsa-miR-139	PC3 miRNA_resent #2	32.0392	0.0249027	2.34514	hsa-let-7a_rep2	12.7915	0.0777828	0	1	0.969848	0.87071	normal	normal	plate 1
hsa-miR-139	PC3 miRNA_resent #2	32.0392	0.0249027	2.34514	hsa-miR-16_rep1	11.229	0.0538179	0	1	1.36304	1.26505	normal	normal	plate 1
hsa-miR-139	PC3 miRNA_resent #2	32.0392	0.0249027	2.34514	hsa-miR-16_rep2	11.8316	0.0461693	0	1	1.17218	1.0995	normal	normal	plate 1
hsa-miR-140	LNCap miRNA_resent #2	25.759	0.0353342	4.6659	hsa-let-7a_rep1	6.49301	0.0549794	-1.37053	2.58565	1.23851	1.14762	normal	normal	plate 1
hsa-miR-140	LNCap miRNA_resent #2	25.759	0.0353342	4.6659	hsa-let-7a_rep2	6.54639	0.057058	-1.57057	2.97023	0.964186	0.890858	normal	normal	plate 1
hsa-miR-140	LNCap miRNA_resent #2	25.759	0.0353342	4.6659	hsa-miR-16_rep1	5.15024	0.146756	-1.40422	2.64675	1.30648	1.06598	normal	normal	plate 1
hsa-miR-140	LNCap miRNA_resent #2	25.759	0.0353342	4.6659	hsa-miR-16_rep2	5.65328	0.0353632	-1.50383	2.83594	1.12032	1.06673	normal	normal	plate 1
hsa-miR-140	PC3 miRNA_resent #2	27.3646	0.0606586	4.10208	hsa-let-7a_rep1	7.86353	0.0896654	0	1	0.490649	0.433298	normal	normal	plate 1
hsa-miR-140	PC3 miRNA_resent #2	27.3646	0.0606586	4.10208	hsa-let-7a_rep2	8.11696	0.0954437	0	1	0.33337	0.292054	normal	normal	plate 1
hsa-miR-140	PC3 miRNA_resent #2	27.3646	0.0606586	4.10208	hsa-miR-16_rep1	6.55446	0.0771731	0	1	0.470376	0.422652	normal	normal	plate 1
hsa-miR-140	PC3 miRNA_resent #2	27.3646	0.0606586	4.10208	hsa-miR-16_rep2	7.1571	0.0720481	0	1	0.405219	0.366701	normal	normal	plate 1
hsa-miR-141N	LNCap miRNA_resent #2	21.0144	0.033108	4.81769	hsa-let-7a_rep1	1.74833	0.0535758	-5.45214	43.7782	2.127	1.97475	normal	normal	plate 1
hsa-miR-141N	LNCap miRNA_resent #2	21.0144	0.033108	4.81769	hsa-let-7a_rep2	1.80171	0.0557068	-5.65219	50.2896	1.65594	1.53288	normal	normal	plate 1
hsa-miR-141N	LNCap miRNA_resent #2	21.0144	0.033108	4.81769	hsa-miR-16_rep1	0.405565	0.146236	-5.48584	44.8127	2.24512	1.83314	normal	normal	plate 1
hsa-miR-141N	LNCap miRNA_resent #2	21.0144	0.033108	4.81769	hsa-miR-16_rep2	0.908595	0.0331389	-5.58544	48.016	1.92294	1.8366	normal	normal	plate 1
hsa-miR-141N	PC3 miRNA_resent #2	26.7016	0.0742676	4.15516	hsa-let-7a_rep1	7.20047	0.0993785	0	1	0.0501531	0.0436984	normal	normal	plate 1
hsa-miR-141N	PC3 miRNA_resent #2	26.7016	0.0742676	4.15516	hsa-let-7a_rep2	7.4539	0.104622	0	1	0.0340638	0.0294648	normal	normal	plate 1
hsa-miR-141N	PC3 miRNA_resent #2	26.7016	0.0742676	4.15516	hsa-miR-16_rep1	5.8914	0.0882717	0	1	0.0481271	0.0425838	normal	normal	plate 1
hsa-miR-141N	PC3 miRNA_resent #2	26.7016	0.0742676	4.15516	hsa-miR-16_rep2	6.49404	0.083828	0	1	0.04148	0.0369291	normal	normal	plate 1
hsa-miR-142-3p	LNCap miRNA_resent #2	33.0294	0.184862	1.9436	hsa-let-7a_rep1	13.7633	0.1896	2.18083	0.220549	2.72507	2.09521	normal	normal	plate 1
hsa-miR-142-3p	LNCap miRNA_resent #2	33.0294	0.184862	1.9436	hsa-let-7a_rep2	13.8167	0.190213	1.98078	0.253353	2.11933	1.62809	normal	normal	plate 1
hsa-miR-142-3p	LNCap miRNA_resent #2	33.0294	0.184862	1.9436	hsa-miR-16_rep1	12.4206	0.233373	2.14713	0.225761	2.78056	2.012	normal	normal	plate 1
hsa-miR-142-3p	LNCap miRNA_resent #2	33.0294	0.184862	1.9436	hsa-miR-16_rep2	12.9236	0.184868	2.04752	0.241899	2.4906	1.92753	normal	normal	plate 1
hsa-miR-142-3p	PC3 miRNA_resent #2	31.0836	0.0790347	2.38159	hsa-let-7a_rep1	11.5825	0.10299	0	1	11.6359	10.0877	normal	normal	plate 1
hsa-miR-142-3p	PC3 miRNA_resent #2	31.0836	0.0790347	2.38159	hsa-let-7a_rep2	11.8359	0.108058	0	1	7.90209	6.80275	normal	normal	plate 1
hsa-miR-142-3p	PC3 miRNA_resent #2	31.0836	0.0790347	2.38159	hsa-miR-16_rep1	10.2734	0.0923185	0	1	11.1692	9.82747	normal	normal	plate 1
hsa-miR-142-3p	PC3 miRNA_resent #2	31.0836	0.0790347	2.38159	hsa-miR-16_rep2	10.8761	0.0880792	0	1	9.62794	8.52128	normal	normal	plate 1
hsa-miR-142-5p	LNCap miRNA_resent #2	39.8297	0.294963	0.0860121	hsa-let-7a_rep1	15.734	0.297955	0.235074	0.849641	1.19281	0.789195	not_expressed	not_expressed	plate 1
hsa-miR-142-5p	LNCap miRNA_resent #2	39.8297	0.294963	0.0860121	hsa-let-7a_rep2	15.7873	0.298346	0.0350279	0.976013	0.927524	0.613343	not_expressed	not_expressed	plate 1
hsa-miR-142-5p	LNCap miRNA_resent #2	39.8297	0.294963	0.0860121	hsa-miR-16_rep1	14.3912	0.327554	0.201381	0.869718	1.2052	0.765336	not_expressed	not_expressed	plate 1
hsa-miR-142-5p	LNCap miRNA_resent #2	39.8297	0.294963	0.0860121	hsa-miR-16_rep2	14.8942	0.294966	0.101772	0.931887	1.09149	0.72516	not_expressed	not_expressed	plate 1
hsa-miR-142-5p	PC3 miRNA_resent #2	35.7603	0.632992	1.20702	hsa-let-7a_rep1	15.4989	0.636427	0	1	1.77511	0.734613	not_expressed	not_expressed	plate 1
hsa-miR-142-5p	PC3 miRNA_resent #2	35.7603	0.632992	1.20702	hsa-let-7a_rep2	15.7523	0.637267	0	1	1.20197	0.496846	not_expressed	not_expressed	plate 1
hsa-miR-142-5p	PC3 miRNA_resent #2	35.7603	0.632992	1.20702	hsa-miR-16_rep1	14.1898	0.634788	0	1	1.71462	0.711193	not_expressed	not_expressed	plate 1
hsa-miR-142-5p	PC3 miRNA_resent #2	35.7603	0.632992	1.20702	hsa-miR-16_rep2	14.7925	0.634185	0	1	1.48174	0.615114	not_expressed	not_expressed	plate 1
hsa-miR-143	LNCap miRNA_resent #2	34.8243	0.40638	1.41199	hsa-let-7a_rep1	15.5583	0.408557	0.0594166	0.959652	1.4546	0.825597	low_exp_&_high_stdev	not_expressed	plate 1
hsa-miR-143	LNCap miRNA_resent #2	34.8243	0.40638	1.41199	hsa-let-7a_rep2	15.6117	0.408842	-0.14063	1.10239	1.13101	0.64168	low_exp_&_high_stdev	not_expressed	plate 1
hsa-miR-143	LNCap miRNA_resent #2	34.8243	0.40638	1.41199	hsa-miR-16_rep1	14.2155	0.43062	0.0257231	0.982328	1.46205	0.80483	low_exp_&_high_stdev	not_expressed	plate 1
hsa-miR-143	LNCap miRNA_resent #2	34.8243	0.40638	1.41199	hsa-miR-16_rep2	14.7186	0.406383	-0.0738853	1.05255	1.3318	0.75818	low_exp_&_high_stdev	not_expressed	plate 1
hsa-miR-143	PC3 miRNA_resent #2	37.1052	1.51645	0.646827	hsa-let-7a_rep1	15.4989	1.51789	0	1	3.27018	0.398761	not_expressed	not_expressed	plate 1
hsa-miR-143	PC3 miRNA_resent #2	37.1052	1.51645	0.646827	hsa-let-7a_rep2	15.7523	1.51824	0	1	2.21357	0.269788	not_expressed	not_expressed	plate 1
hsa-miR-143	PC3 miRNA_resent #2	37.1052	1.51645	0.646827	hsa-miR-16_rep1	14.1898	1.5172	0	1	3.16082	0.385793	not_expressed	not_expressed	plate 1
hsa-miR-143	PC3 miRNA_resent #2	37.1052	1.51645	0.646827	hsa-miR-16_rep2	14.7925	1.51695	0	1	2.73219	0.333593	not_expressed	not_expressed	plate 1
hsa-miR-144	LNCap miRNA_resent #2	40	0	0.0109303	hsa-let-7a_rep1	15.734	0.0421216	0.235074	0.849641	0.998982	0.942319	not_expressed	not_expressed	plate 1
hsa-miR-144	LNCap miRNA_resent #2	40	0	0.0109303	hsa-let-7a_rep2	15.7873	0.0448007	0.0350279	0.976013	0.778037	0.731186	not_expressed	not_expressed	plate 1
hsa-miR-144	LNCap miRNA_resent #2	40	0	0.0109303	hsa-miR-16_rep1	14.3912	0.142439	0.201381	0.869718	1.06007	0.870117	not_expressed	not_expressed	plate 1
hsa-miR-144	LNCap miRNA_resent #2	40	0	0.0109303	hsa-miR-16_rep2	14.8942	0.00143116	0.101772	0.931887	0.890551	0.888785	not_expressed	not_expressed	plate 1
hsa-miR-144	PC3 miRNA_resent #2	40	0	0.0184675	hsa-let-7a_rep1	15.4989	0.0660334	0	1	1.19542	1.09085	not_expressed	not_expressed	plate 1
hsa-miR-144	PC3 miRNA_resent #2	40	0	0.0184675	hsa-let-7a_rep2	15.7523	0.0736887	0	1	0.813282	0.734304	not_expressed	not_expressed	plate 1
hsa-miR-144	PC3 miRNA_resent #2	40	0	0.0184675	hsa-miR-16_rep1	14.1898	0.0477097	0	1	1.1414	1.06835	not_expressed	not_expressed	plate 1
hsa-miR-144	PC3 miRNA_resent #2	40	0	0.0184675	hsa-miR-16_rep2	14.7925	0.0388775	0	1	0.980771	0.929311	not_expressed	not_expressed	plate 1
hsa-miR-145	LNCap miRNA_resent #2	34.0114	0.310719	0.840748	hsa-let-7a_rep1	14.7454	0.313561	-0.753488	1.68586	1.58861	1.02857	low_exp_&_high_stdev	low_exp_&_high_stdev	plate 1
hsa-miR-145	LNCap miRNA_resent #2	34.0114	0.310719	0.840748	hsa-let-7a_rep2	14.7988	0.313932	-0.953535	1.93661	1.23528	0.799389	low_exp_&_high_stdev	low_exp_&_high_stdev	plate 1
hsa-miR-145	LNCap miRNA_resent #2	34.0114	0.310719	0.840748	hsa-miR-16_rep1	13.4026	0.341812	-0.787182	1.7257	1.60361	0.998406	low_exp_&_high_stdev	low_exp_&_high_stdev	plate 1
hsa-miR-145	LNCap miRNA_resent #2	34.0114	0.310719	0.840748	hsa-miR-16_rep2	13.9057	0.310722	-0.88679	1.84906	1.45382	0.945013	low_exp_&_high_stdev	low_exp_&_high_stdev	plate 1
hsa-miR-145	PC3 miRNA_resent #2	36.1053	0.572614	0.615545	hsa-let-7a_rep1	15.4989	0.576409	0	1	1.13062	0.508494	not_expressed	low_exp_&_high_stdev	plate 1
hsa-miR-145	PC3 miRNA_resent #2	36.1053	0.572614	0.615545	hsa-let-7a_rep2	15.7523	0.577336	0	1	0.765621	0.343893	not_expressed	low_exp_&_high_stdev	plate 1
hsa-miR-145	PC3 miRNA_resent #2	36.1053	0.572614	0.615545	hsa-miR-16_rep1	14.1898	0.574598	0	1	1.09196	0.492341	not_expressed	low_exp_&_high_stdev	plate 1
hsa-miR-145	PC3 miRNA_resent #2	36.1053	0.572614	0.615545	hsa-miR-16_rep2	14.7925	0.573932	0	1	0.943616	0.425847	not_expressed	low_exp_&_high_stdev	plate 1
hsa-miR-146	LNCap miRNA_resent #2	34.3276	0.450554	1.90218	hsa-let-7a_rep1	15.0616	0.452518	15.0236	3.00223e-05	1.28991	0.688836	low_exp_&_high_stdev	low_exp_&_high_stdev	plate 1
hsa-miR-146	LNCap miRNA_resent #2	34.3276	0.450554	1.90218	hsa-let-7a_rep2	15.115	0.452775	14.8236	3.44877e-05	1.00294	0.535396	low_exp_&_high_stdev	low_exp_&_high_stdev	plate 1
hsa-miR-146	LNCap miRNA_resent #2	34.3276	0.450554	1.90218	hsa-miR-16_rep1	13.7188	0.472533	14.9899	3.07317e-05	1.29468	0.672464	low_exp_&_high_stdev	low_exp_&_high_stdev	plate 1
hsa-miR-146	LNCap miRNA_resent #2	34.3276	0.450554	1.90218	hsa-miR-16_rep2	14.2218	0.450556	14.8903	3.29285e-05	1.18119	0.632495	low_exp_&_high_stdev	low_exp_&_high_stdev	plate 1
hsa-miR-146	PC3 miRNA_resent #2	19.5391	0.0347347	4.68485	hsa-let-7a_rep1	0.0379715	0.0746118	0	1	33063.8	29814.9	normal	low_exp_&_high_stdev	plate 1
hsa-miR-146	PC3 miRNA_resent #2	19.5391	0.0347347	4.68485	hsa-let-7a_rep2	0.291399	0.0814649	0	1	22481.9	20081	normal	low_exp_&_high_stdev	plate 1
hsa-miR-146	PC3 miRNA_resent #2	19.5391	0.0347347	4.68485	hsa-miR-16_rep1	-1.2711	0.0590146	0	1	31629.6	29144.9	normal	low_exp_&_high_stdev	plate 1
hsa-miR-146	PC3 miRNA_resent #2	19.5391	0.0347347	4.68485	hsa-miR-16_rep2	-0.66846	0.0521341	0	1	27215	25317.5	normal	low_exp_&_high_stdev	plate 1
hsa-miR-147	LNCap miRNA_resent #2	38.1694	1.91279	0.635773	hsa-let-7a_rep1	15.734	1.91325	3.6975	0.0770798	3.65446	0.257592	not_expressed	not_expressed	plate 1
hsa-miR-147	LNCap miRNA_resent #2	38.1694	1.91279	0.635773	hsa-let-7a_rep2	15.7873	1.91331	3.49746	0.0885443	2.84104	0.20024	not_expressed	not_expressed	plate 1
hsa-miR-147	LNCap miRNA_resent #2	38.1694	1.91279	0.635773	hsa-miR-16_rep1	14.3912	1.91808	3.66381	0.0789012	3.62958	0.25413	not_expressed	not_expressed	plate 1
hsa-miR-147	LNCap miRNA_resent #2	38.1694	1.91279	0.635773	hsa-miR-16_rep2	14.8942	1.91279	3.5642	0.0845412	3.34992	0.236277	not_expressed	not_expressed	plate 1
hsa-miR-147	PC3 miRNA_resent #2	31.5376	0.154361	3.23866	hsa-let-7a_rep1	12.0365	0.167892	0	1	14.1409	11.2046	normal	not_expressed	plate 1
hsa-miR-147	PC3 miRNA_resent #2	31.5376	0.154361	3.23866	hsa-let-7a_rep2	12.2899	0.171048	0	1	9.59056	7.56594	normal	not_expressed	plate 1
hsa-miR-147	PC3 miRNA_resent #2	31.5376	0.154361	3.23866	hsa-miR-16_rep1	10.7274	0.161566	0	1	13.6147	10.8827	normal	not_expressed	plate 1
hsa-miR-147	PC3 miRNA_resent #2	31.5376	0.154361	3.23866	hsa-miR-16_rep2	11.33	0.159182	0	1	11.7511	9.42412	normal	not_expressed	plate 1
hsa-miR-148a	LNCap miRNA_resent #2	21.1338	0.0320999	3.97345	hsa-let-7a_rep1	1.86776	0.0529588	-1.75157	3.36724	1.63897	1.52296	normal	normal	plate 1
hsa-miR-148a	LNCap miRNA_resent #2	21.1338	0.0320999	3.97345	hsa-let-7a_rep2	1.92114	0.0551136	-1.95161	3.86807	1.27602	1.18216	normal	normal	plate 1
hsa-miR-148a	LNCap miRNA_resent #2	21.1338	0.0320999	3.97345	hsa-miR-16_rep1	0.524996	0.146011	-1.78526	3.44681	1.73046	1.41336	normal	normal	plate 1
hsa-miR-148a	LNCap miRNA_resent #2	21.1338	0.0320999	3.97345	hsa-miR-16_rep2	1.02803	0.0321318	-1.88487	3.69319	1.48133	1.41679	normal	normal	plate 1
hsa-miR-148a	PC3 miRNA_resent #2	23.1204	0.0296746	3.63326	hsa-let-7a_rep1	3.61933	0.0723947	0	1	0.493342	0.446233	normal	normal	plate 1
hsa-miR-148a	PC3 miRNA_resent #2	23.1204	0.0296746	3.63326	hsa-let-7a_rep2	3.87275	0.0794393	0	1	0.335494	0.300509	normal	normal	plate 1
hsa-miR-148a	PC3 miRNA_resent #2	23.1204	0.0296746	3.63326	hsa-miR-16_rep1	2.31026	0.0561854	0	1	0.471741	0.436392	normal	normal	plate 1
hsa-miR-148a	PC3 miRNA_resent #2	23.1204	0.0296746	3.63326	hsa-miR-16_rep2	2.9129	0.0489085	0	1	0.405789	0.379188	normal	normal	plate 1
hsa-miR-148b	LNCap miRNA_resent #2	23.6482	0.00251288	3.81237	hsa-let-7a_rep1	4.3822	0.0421964	-0.152986	1.11187	1.70471	1.60785	normal	normal	plate 1
hsa-miR-148b	LNCap miRNA_resent #2	23.6482	0.00251288	3.81237	hsa-let-7a_rep2	4.43558	0.0448711	-0.353032	1.27724	1.32767	1.2476	normal	normal	plate 1
hsa-miR-148b	LNCap miRNA_resent #2	23.6482	0.00251288	3.81237	hsa-miR-16_rep1	3.03944	0.142461	-0.18668	1.13814	1.80888	1.48471	normal	normal	plate 1
hsa-miR-148b	LNCap miRNA_resent #2	23.6482	0.00251288	3.81237	hsa-miR-16_rep2	3.54247	0.00289185	-0.286288	1.2195	1.52114	1.51505	normal	normal	plate 1
hsa-miR-148b	PC3 miRNA_resent #2	24.0363	0.0326081	3.57611	hsa-let-7a_rep1	4.53519	0.0736458	0	1	1.56698	1.4149	normal	normal	plate 1
hsa-miR-148b	PC3 miRNA_resent #2	24.0363	0.0326081	3.57611	hsa-let-7a_rep2	4.78861	0.0805811	0	1	1.06554	0.952913	normal	normal	plate 1
hsa-miR-148b	PC3 miRNA_resent #2	24.0363	0.0326081	3.57611	hsa-miR-16_rep1	3.22612	0.0577885	0	1	1.49874	1.38335	normal	normal	plate 1
hsa-miR-148b	PC3 miRNA_resent #2	24.0363	0.0326081	3.57611	hsa-miR-16_rep2	3.82875	0.050742	0	1	1.28941	1.20183	normal	normal	plate 1
hsa-miR-149	LNCap miRNA_resent #2	31.0692	0.124723	2.16869	hsa-let-7a_rep1	11.8031	0.131644	1.22932	0.426519	0.388812	0.323953	normal	normal	plate 1
hsa-miR-149	LNCap miRNA_resent #2	31.0692	0.124723	2.16869	hsa-let-7a_rep2	11.8565	0.132525	1.02927	0.489957	0.302441	0.251682	normal	normal	plate 1
hsa-miR-149	LNCap miRNA_resent #2	31.0692	0.124723	2.16869	hsa-miR-16_rep1	10.4604	0.189327	1.19562	0.436597	0.400573	0.308103	normal	normal	plate 1
hsa-miR-149	LNCap miRNA_resent #2	31.0692	0.124723	2.16869	hsa-miR-16_rep2	10.9634	0.124731	1.09602	0.467806	0.35482	0.298478	normal	normal	plate 1
hsa-miR-149	PC3 miRNA_resent #2	30.0749	0.0415441	2.44341	hsa-let-7a_rep1	10.5738	0.0780149	0	1	0.878328	0.788292	normal	normal	plate 1
hsa-miR-149	PC3 miRNA_resent #2	30.0749	0.0415441	2.44341	hsa-let-7a_rep2	10.8272	0.0845928	0	1	0.597109	0.531035	normal	normal	plate 1
hsa-miR-149	PC3 miRNA_resent #2	30.0749	0.0415441	2.44341	hsa-miR-16_rep1	9.26475	0.0632624	0	1	0.84072	0.770129	normal	normal	plate 1
hsa-miR-149	PC3 miRNA_resent #2	30.0749	0.0415441	2.44341	hsa-miR-16_rep2	9.86738	0.0568979	0	1	0.723639	0.668754	normal	normal	plate 1
hsa-miR-150	LNCap miRNA_resent #2	37.8933	1.6407	0.508645	hsa-let-7a_rep1	15.734	1.64124	0.235074	0.849641	3.02649	0.311039	not_expressed	not_expressed	plate 1
hsa-miR-150	LNCap miRNA_resent #2	37.8933	1.6407	0.508645	hsa-let-7a_rep2	15.7873	1.64131	0.0350279	0.976013	2.35287	0.241786	not_expressed	not_expressed	plate 1
hsa-miR-150	LNCap miRNA_resent #2	37.8933	1.6407	0.508645	hsa-miR-16_rep1	14.3912	1.64687	0.201381	0.869718	3.00755	0.306689	not_expressed	not_expressed	plate 1
hsa-miR-150	LNCap miRNA_resent #2	37.8933	1.6407	0.508645	hsa-miR-16_rep2	14.8942	1.6407	0.101772	0.931887	2.77413	0.285317	not_expressed	not_expressed	plate 1
hsa-miR-150	PC3 miRNA_resent #2	35.6559	0.494423	1.08391	hsa-let-7a_rep1	15.4989	0.498813	0	1	1.61361	0.808136	not_expressed	not_expressed	plate 1
hsa-miR-150	PC3 miRNA_resent #2	35.6559	0.494423	1.08391	hsa-let-7a_rep2	15.7523	0.499884	0	1	1.09279	0.546485	not_expressed	not_expressed	plate 1
hsa-miR-150	PC3 miRNA_resent #2	35.6559	0.494423	1.08391	hsa-miR-16_rep1	14.1898	0.49672	0	1	1.55813	0.782618	not_expressed	not_expressed	plate 1
hsa-miR-150	PC3 miRNA_resent #2	35.6559	0.494423	1.08391	hsa-miR-16_rep2	14.7925	0.495949	0	1	1.34636	0.676969	not_expressed	not_expressed	plate 1
hsa-miR-151	LNCap miRNA_resent #2	25.2903	0.0585428	4.39502	hsa-let-7a_rep1	6.02427	0.0721213	2.77896	0.145697	1.06939	0.967643	normal	normal	plate 1
hsa-miR-151	LNCap miRNA_resent #2	25.2903	0.0585428	4.39502	hsa-let-7a_rep2	6.07765	0.0737181	2.57891	0.167367	0.83225	0.7514	normal	normal	plate 1
hsa-miR-151	LNCap miRNA_resent #2	25.2903	0.0585428	4.39502	hsa-miR-16_rep1	4.6815	0.154	2.74526	0.14914	1.12037	0.904993	normal	normal	plate 1
hsa-miR-151	LNCap miRNA_resent #2	25.2903	0.0585428	4.39502	hsa-miR-16_rep2	5.18453	0.0585603	2.64565	0.159801	0.971414	0.895669	normal	normal	plate 1
hsa-miR-151	PC3 miRNA_resent #2	22.7464	0.0336991	4.27541	hsa-let-7a_rep1	3.24531	0.0741353	0	1	7.35008	6.63221	normal	normal	plate 1
hsa-miR-151	PC3 miRNA_resent #2	22.7464	0.0336991	4.27541	hsa-let-7a_rep2	3.49874	0.0810287	0	1	4.99786	4.46683	normal	normal	plate 1
hsa-miR-151	PC3 miRNA_resent #2	22.7464	0.0336991	4.27541	hsa-miR-16_rep1	1.93624	0.058411	0	1	7.03063	6.48376	normal	normal	plate 1
hsa-miR-151	PC3 miRNA_resent #2	22.7464	0.0336991	4.27541	hsa-miR-16_rep2	2.53888	0.0514499	0	1	6.04902	5.63261	normal	normal	plate 1
hsa-miR-152N	LNCap miRNA_resent #2	28.1135	0.0365758	4.03	hsa-let-7a_rep1	8.84747	0.0557854	-0.0217941	1.01522	1.40118	1.29691	normal	normal	plate 1
hsa-miR-152N	LNCap miRNA_resent #2	28.1135	0.0365758	4.03	hsa-let-7a_rep2	8.90085	0.057835	-0.22184	1.16622	1.09081	1.00677	normal	normal	plate 1
hsa-miR-152N	LNCap miRNA_resent #2	28.1135	0.0365758	4.03	hsa-miR-16_rep1	7.50471	0.14706	-0.0554876	1.03921	1.47757	1.20507	normal	normal	plate 1
hsa-miR-152N	LNCap miRNA_resent #2	28.1135	0.0365758	4.03	hsa-miR-16_rep2	8.00774	0.0366038	-0.155096	1.1135	1.26786	1.20513	normal	normal	plate 1
hsa-miR-152N	PC3 miRNA_resent #2	28.3704	0.0607573	3.78918	hsa-let-7a_rep1	8.86927	0.0897322	0	1	1.41304	1.24775	normal	normal	plate 1
hsa-miR-152N	PC3 miRNA_resent #2	28.3704	0.0607573	3.78918	hsa-let-7a_rep2	9.12269	0.0955064	0	1	0.960081	0.841022	normal	normal	plate 1
hsa-miR-152N	PC3 miRNA_resent #2	28.3704	0.0607573	3.78918	hsa-miR-16_rep1	7.5602	0.0772507	0	1	1.35466	1.21709	normal	normal	plate 1
hsa-miR-152N	PC3 miRNA_resent #2	28.3704	0.0607573	3.78918	hsa-miR-16_rep2	8.16284	0.0721312	0	1	1.16702	1.05597	normal	normal	plate 1
hsa-miR-153	LNCap miRNA_resent #2	31.5946	0.353572	2.51221	hsa-let-7a_rep1	11.5591	0.353874	-3.01999	8.11165	5.7119	3.49725	low_exp_&_high_stdev	normal	plate 2
hsa-miR-153	LNCap miRNA_resent #2	31.5946	0.353572	2.51221	hsa-let-7a_rep2	11.9083	0.354034	-2.81046	7.01507	4.78238	2.92748	low_exp_&_high_stdev	normal	plate 2
hsa-miR-153	LNCap miRNA_resent #2	31.5946	0.353572	2.51221	hsa-miR-16_rep1	10.8814	0.365727	-2.43998	5.42635	4.27771	2.57645	low_exp_&_high_stdev	normal	plate 2
hsa-miR-153	LNCap miRNA_resent #2	31.5946	0.353572	2.51221	hsa-miR-16_rep2	11.0535	0.356194	-2.36145	5.13885	4.11772	2.51308	low_exp_&_high_stdev	normal	plate 2
hsa-miR-153	PC3 miRNA_resent #2	34.0395	0.102463	1.75893	hsa-let-7a_rep1	14.5791	0.106222	0	1	0.593091	0.511881	normal	normal	plate 2
hsa-miR-153	PC3 miRNA_resent #2	34.0395	0.102463	1.75893	hsa-let-7a_rep2	14.7187	0.104144	0	1	0.573307	0.496234	normal	normal	plate 2
hsa-miR-153	PC3 miRNA_resent #2	34.0395	0.102463	1.75893	hsa-miR-16_rep1	13.3214	0.110395	0	1	0.660451	0.56673	normal	normal	plate 2
hsa-miR-153	PC3 miRNA_resent #2	34.0395	0.102463	1.75893	hsa-miR-16_rep2	13.415	0.1094	0	1	0.675302	0.580273	normal	normal	plate 2
hsa-miR-154	LNCap miRNA_resent #2	40	0	-0.0141482	hsa-let-7a_rep1	14.9645	0.0146316	-0.575133	1.48981	1.31855	1.29208	not_expressed	not_expressed	plate 2
hsa-miR-154	LNCap miRNA_resent #2	40	0	-0.0141482	hsa-let-7a_rep2	15.3136	0.018095	-0.365596	1.28841	1.10651	1.0791	not_expressed	not_expressed	plate 2
hsa-miR-154	LNCap miRNA_resent #2	40	0	-0.0141482	hsa-miR-16_rep1	14.2868	0.0935046	0.00487956	0.996623	1.03444	0.908674	not_expressed	not_expressed	plate 2
hsa-miR-154	LNCap miRNA_resent #2	40	0	-0.0141482	hsa-miR-16_rep2	14.4589	0.0431432	0.0834149	0.943821	0.967962	0.911766	not_expressed	not_expressed	plate 2
hsa-miR-154	PC3 miRNA_resent #2	36.6565	1.10214	0.613848	hsa-let-7a_rep1	15.5396	1.10249	0	1	1.88124	0.408016	not_expressed	not_expressed	plate 2
hsa-miR-154	PC3 miRNA_resent #2	36.6565	1.10214	0.613848	hsa-let-7a_rep2	15.6792	1.1023	0	1	1.82086	0.395029	not_expressed	not_expressed	plate 2
hsa-miR-154	PC3 miRNA_resent #2	36.6565	1.10214	0.613848	hsa-miR-16_rep1	14.2819	1.1029	0	1	2.08945	0.452916	not_expressed	not_expressed	plate 2
hsa-miR-154	PC3 miRNA_resent #2	36.6565	1.10214	0.613848	hsa-miR-16_rep2	14.3755	1.1028	0	1	2.13776	0.463451	not_expressed	not_expressed	plate 2
hsa-miR-154*	LNCap miRNA_resent #2	40	0	-0.0107223	hsa-let-7a_rep1	14.9645	0.0146316	1.2842	0.410597	1.31855	1.29208	not_expressed	not_expressed	plate 2
hsa-miR-154*	LNCap miRNA_resent #2	40	0	-0.0107223	hsa-let-7a_rep2	15.3136	0.018095	1.49374	0.35509	1.10651	1.0791	not_expressed	not_expressed	plate 2
hsa-miR-154*	LNCap miRNA_resent #2	40	0	-0.0107223	hsa-miR-16_rep1	14.2868	0.0935046	1.86422	0.274672	1.03444	0.908674	not_expressed	not_expressed	plate 2
hsa-miR-154*	LNCap miRNA_resent #2	40	0	-0.0107223	hsa-miR-16_rep2	14.4589	0.0431432	1.94275	0.26012	0.967962	0.911766	not_expressed	not_expressed	plate 2
hsa-miR-154*	PC3 miRNA_resent #2	33.1407	0.0616604	2.03783	hsa-let-7a_rep1	13.6803	0.0677229	0	1	3.33169	3.03313	normal	not_expressed	plate 2
hsa-miR-154*	PC3 miRNA_resent #2	33.1407	0.0616604	2.03783	hsa-let-7a_rep2	13.8199	0.0644144	0	1	3.21781	2.94292	normal	not_expressed	plate 2
hsa-miR-154*	PC3 miRNA_resent #2	33.1407	0.0616604	2.03783	hsa-miR-16_rep1	12.4226	0.0740967	0	1	3.71575	3.35302	normal	not_expressed	plate 2
hsa-miR-154*	PC3 miRNA_resent #2	33.1407	0.0616604	2.03783	hsa-miR-16_rep2	12.5162	0.0726065	0	1	3.79799	3.43432	normal	not_expressed	plate 2
hsa-miR-155	LNCap miRNA_resent #2	39.489	0.679131	0.139308	hsa-let-7a_rep1	14.9645	0.679289	-0.575133	1.48981	2.09016	0.815093	not_expressed	not_expressed	plate 2
hsa-miR-155	LNCap miRNA_resent #2	39.489	0.679131	0.139308	hsa-let-7a_rep2	15.3136	0.679372	-0.365596	1.28841	1.74993	0.682334	not_expressed	not_expressed	plate 2
hsa-miR-155	LNCap miRNA_resent #2	39.489	0.679131	0.139308	hsa-miR-16_rep1	14.2868	0.685538	0.00487956	0.996623	1.55928	0.602821	not_expressed	not_expressed	plate 2
hsa-miR-155	LNCap miRNA_resent #2	39.489	0.679131	0.139308	hsa-miR-16_rep2	14.4589	0.6805	0.0834149	0.943821	1.50564	0.586165	not_expressed	not_expressed	plate 2
hsa-miR-155	PC3 miRNA_resent #2	37.866	1.20656	0.549049	hsa-let-7a_rep1	15.5396	1.20688	0	1	2.02241	0.379537	not_expressed	not_expressed	plate 2
hsa-miR-155	PC3 miRNA_resent #2	37.866	1.20656	0.549049	hsa-let-7a_rep2	15.6792	1.2067	0	1	1.95752	0.367452	not_expressed	not_expressed	plate 2
hsa-miR-155	PC3 miRNA_resent #2	37.866	1.20656	0.549049	hsa-miR-16_rep1	14.2819	1.20725	0	1	2.24618	0.421313	not_expressed	not_expressed	plate 2
hsa-miR-155	PC3 miRNA_resent #2	37.866	1.20656	0.549049	hsa-miR-16_rep2	14.3755	1.20716	0	1	2.29813	0.431111	not_expressed	not_expressed	plate 2
hsa-miR-15a	LNCap miRNA_resent #2	22.8729	0.118648	4.69839	hsa-let-7a_rep1	3.60685	0.125903	-0.686207	1.60905	1.52853	1.28373	normal	normal	plate 1
hsa-miR-15a	LNCap miRNA_resent #2	22.8729	0.118648	4.69839	hsa-let-7a_rep2	3.66023	0.126824	-0.886254	1.84837	1.18902	0.997315	normal	normal	plate 1
hsa-miR-15a	LNCap miRNA_resent #2	22.8729	0.118648	4.69839	hsa-miR-16_rep1	2.26409	0.185381	-0.719901	1.64707	1.57673	1.2194	normal	normal	plate 1
hsa-miR-15a	LNCap miRNA_resent #2	22.8729	0.118648	4.69839	hsa-miR-16_rep2	2.76712	0.118656	-0.819509	1.76481	1.39458	1.18305	normal	normal	plate 1
hsa-miR-15a	PC3 miRNA_resent #2	23.7942	0.109852	4.41256	hsa-let-7a_rep1	4.29306	0.128171	0	1	0.951455	0.796565	normal	normal	plate 1
hsa-miR-15a	PC3 miRNA_resent #2	23.7942	0.109852	4.41256	hsa-let-7a_rep2	4.54649	0.132278	0	1	0.645715	0.537529	normal	normal	plate 1
hsa-miR-15a	PC3 miRNA_resent #2	23.7942	0.109852	4.41256	hsa-miR-16_rep1	2.98399	0.119765	0	1	0.91473	0.774796	normal	normal	plate 1
hsa-miR-15a	PC3 miRNA_resent #2	23.7942	0.109852	4.41256	hsa-miR-16_rep2	3.58663	0.116529	0	1	0.789052	0.671349	normal	normal	plate 1
hsa-miR-15b	LNCap miRNA_resent #2	22.6254	0.0354565	4.12704	hsa-let-7a_rep1	3.35936	0.0550581	1.21611	0.43044	0.903901	0.837476	normal	normal	plate 1
hsa-miR-15b	LNCap miRNA_resent #2	22.6254	0.0354565	4.12704	hsa-let-7a_rep2	3.41274	0.0571338	1.01607	0.494462	0.703691	0.650106	normal	normal	plate 1
hsa-miR-15b	LNCap miRNA_resent #2	22.6254	0.0354565	4.12704	hsa-miR-16_rep1	2.01659	0.146785	1.18242	0.440611	0.95348	0.777925	normal	normal	plate 1
hsa-miR-15b	LNCap miRNA_resent #2	22.6254	0.0354565	4.12704	hsa-miR-16_rep2	2.51962	0.0354854	1.08281	0.472107	0.817672	0.778421	normal	normal	plate 1
hsa-miR-15b	PC3 miRNA_resent #2	21.6444	0.0130922	3.98529	hsa-let-7a_rep1	2.14324	0.0673188	0	1	2.11787	1.92916	normal	normal	plate 1
hsa-miR-15b	PC3 miRNA_resent #2	21.6444	0.0130922	3.98529	hsa-let-7a_rep2	2.39667	0.0748427	0	1	1.44072	1.29873	normal	normal	plate 1
hsa-miR-15b	PC3 miRNA_resent #2	21.6444	0.0130922	3.98529	hsa-miR-16_rep1	0.834173	0.0494735	0	1	2.02284	1.88876	normal	normal	plate 1
hsa-miR-15b	PC3 miRNA_resent #2	21.6444	0.0130922	3.98529	hsa-miR-16_rep2	1.43681	0.0410227	0	1	1.73862	1.64251	normal	normal	plate 1
hsa-miR-16_rep1	LNCap miRNA_resent #2	20.7132	0.0935046	4.45987	hsa-let-7a_rep1	0.677666	0.0946425	-0.580013	1.49486	1.43757	1.2608	normal	normal	plate 2
hsa-miR-16_rep1	LNCap miRNA_resent #2	20.7132	0.0935046	4.45987	hsa-let-7a_rep2	1.02681	0.0952394	-0.370476	1.29278	1.20399	1.05507	normal	normal	plate 2
hsa-miR-16_rep1	LNCap miRNA_resent #2	20.7132	0.0935046	4.45987	hsa-miR-16_rep1	-8.88178e-16	0.132236	8.88178e-16	1	1.09599	0.912417	normal	normal	plate 2
hsa-miR-16_rep1	LNCap miRNA_resent #2	20.7132	0.0935046	4.45987	hsa-miR-16_rep2	0.172098	0.102978	0.0785353	0.947019	1.04067	0.902227	normal	normal	plate 2
hsa-miR-16_rep1	LNCap miRNA_resent #2	20.6088	0.142439	4.32308	hsa-let-7a_rep1	1.34276	0.148536	0.0336935	0.976916	1.11979	0.911398	normal	normal	plate 1
hsa-miR-16_rep1	LNCap miRNA_resent #2	20.6088	0.142439	4.32308	hsa-let-7a_rep2	1.39615	0.149318	-0.166353	1.12222	0.870979	0.708124	normal	normal	plate 1
hsa-miR-16_rep1	LNCap miRNA_resent #2	20.6088	0.142439	4.32308	hsa-miR-16_rep1	8.88178e-16	0.201439	-8.88178e-16	1	1.14984	0.869683	normal	normal	plate 1
hsa-miR-16_rep1	LNCap miRNA_resent #2	20.6088	0.142439	4.32308	hsa-miR-16_rep2	0.503031	0.142446	-0.0996084	1.07148	1.02247	0.83925	normal	normal	plate 1
hsa-miR-16_rep1	PC3 miRNA_resent #2	20.7181	0.0410891	4.3745	hsa-let-7a_rep1	1.25768	0.0497262	0	1	0.932192	0.870096	normal	normal	plate 2
hsa-miR-16_rep1	PC3 miRNA_resent #2	20.7181	0.0410891	4.3745	hsa-let-7a_rep2	1.39729	0.0451168	0	1	0.899518	0.844981	normal	normal	plate 2
hsa-miR-16_rep1	PC3 miRNA_resent #2	20.7181	0.0410891	4.3745	hsa-miR-16_rep1	-1.77636e-15	0.0581088	0	1	1.0411	0.960522	normal	normal	plate 2
hsa-miR-16_rep1	PC3 miRNA_resent #2	20.7181	0.0410891	4.3745	hsa-miR-16_rep2	0.093563	0.0561962	0	1	1.06383	0.984101	normal	normal	plate 2
hsa-miR-16_rep1	PC3 miRNA_resent #2	20.8102	0.0477097	4.07098	hsa-let-7a_rep1	1.30907	0.0814655	0	1	1.09418	0.97733	normal	normal	plate 1
hsa-miR-16_rep1	PC3 miRNA_resent #2	20.8102	0.0477097	4.07098	hsa-let-7a_rep2	1.5625	0.0877852	0	1	0.743716	0.658499	normal	normal	plate 1
hsa-miR-16_rep1	PC3 miRNA_resent #2	20.8102	0.0477097	4.07098	hsa-miR-16_rep1	1.77636e-15	0.0674718	0	1	1.04788	0.954309	normal	normal	plate 1
hsa-miR-16_rep1	PC3 miRNA_resent #2	20.8102	0.0477097	4.07098	hsa-miR-16_rep2	0.602639	0.0615441	0	1	0.902222	0.828438	normal	normal	plate 1
hsa-miR-16_rep2	LNCap miRNA_resent #2	20.5411	0.0431432	3.90947	hsa-let-7a_rep1	0.505567	0.0455568	-0.658548	1.57849	1.43396	1.3462	normal	normal	plate 2
hsa-miR-16_rep2	LNCap miRNA_resent #2	20.5411	0.0431432	3.90947	hsa-let-7a_rep2	0.854715	0.0467843	-0.449011	1.3651	1.20149	1.12604	normal	normal	plate 2
hsa-miR-16_rep2	LNCap miRNA_resent #2	20.5411	0.0431432	3.90947	hsa-miR-16_rep1	-0.172098	0.102978	-0.0785353	1.05595	1.10837	0.960916	normal	normal	plate 2
hsa-miR-16_rep2	LNCap miRNA_resent #2	20.5411	0.0431432	3.90947	hsa-miR-16_rep2	-2.66454e-15	0.0610138	-2.66454e-15	1	1.0432	0.95859	normal	normal	plate 2
hsa-miR-16_rep2	LNCap miRNA_resent #2	20.1058	0.00143116	4.50665	hsa-let-7a_rep1	0.839733	0.0421459	0.133302	0.911742	1.12289	1.05916	normal	normal	plate 1
hsa-miR-16_rep2	LNCap miRNA_resent #2	20.1058	0.00143116	4.50665	hsa-let-7a_rep2	0.893114	0.0448236	-0.0667445	1.04735	0.87454	0.821851	normal	normal	plate 1
hsa-miR-16_rep2	LNCap miRNA_resent #2	20.1058	0.00143116	4.50665	hsa-miR-16_rep1	-0.503031	0.142446	0.0996084	0.933286	1.19154	0.97802	normal	normal	plate 1
hsa-miR-16_rep2	LNCap miRNA_resent #2	20.1058	0.00143116	4.50665	hsa-miR-16_rep2	-2.36848e-15	0.00202397	-3.25665e-15	1	1.0014	0.998598	normal	normal	plate 1
hsa-miR-16_rep2	PC3 miRNA_resent #2	20.6245	0.0383366	3.91416	hsa-let-7a_rep1	1.16412	0.0474771	0	1	0.909645	0.851702	normal	normal	plate 2
hsa-miR-16_rep2	PC3 miRNA_resent #2	20.6245	0.0383366	3.91416	hsa-let-7a_rep2	1.30373	0.0426252	0	1	0.877613	0.827256	normal	normal	plate 2
hsa-miR-16_rep2	PC3 miRNA_resent #2	20.6245	0.0383366	3.91416	hsa-miR-16_rep1	-0.093563	0.0561962	0	1	1.01616	0.939997	normal	normal	plate 2
hsa-miR-16_rep2	PC3 miRNA_resent #2	20.6245	0.0383366	3.91416	hsa-miR-16_rep2	0	0.0542162	0	1	1.03829	0.963118	normal	normal	plate 2
hsa-miR-16_rep2	PC3 miRNA_resent #2	20.2075	0.0388775	4.30348	hsa-let-7a_rep1	0.706431	0.0766282	0	1	1.26138	1.13425	normal	normal	plate 1
hsa-miR-16_rep2	PC3 miRNA_resent #2	20.2075	0.0388775	4.30348	hsa-let-7a_rep2	0.959859	0.0833156	0	1	0.85758	0.764036	normal	normal	plate 1
hsa-miR-16_rep2	PC3 miRNA_resent #2	20.2075	0.0388775	4.30348	hsa-miR-16_rep1	-0.602639	0.0615441	0	1	1.20709	1.10837	normal	normal	plate 1
hsa-miR-16_rep2	PC3 miRNA_resent #2	20.2075	0.0388775	4.30348	hsa-miR-16_rep2	8.88178e-16	0.0549811	0	1	1.03885	0.962607	normal	normal	plate 1
hsa-miR-17-3p	LNCap miRNA_resent #2	26.6571	0.0651567	3.28935	hsa-let-7a_rep1	7.39111	0.0775862	-0.345794	1.27085	1.50694	1.35327	normal	normal	plate 1
hsa-miR-17-3p	LNCap miRNA_resent #2	26.6571	0.0651567	3.28935	hsa-let-7a_rep2	7.44449	0.0790727	-0.545841	1.45987	1.17268	1.05093	normal	normal	plate 1
hsa-miR-17-3p	LNCap miRNA_resent #2	26.6571	0.0651567	3.28935	hsa-miR-16_rep1	6.04834	0.156634	-0.379488	1.30088	1.57568	1.26814	normal	normal	plate 1
hsa-miR-17-3p	LNCap miRNA_resent #2	26.6571	0.0651567	3.28935	hsa-miR-16_rep2	6.55137	0.0651724	-0.479096	1.39387	1.36996	1.25161	normal	normal	plate 1
hsa-miR-17-3p	PC3 miRNA_resent #2	27.238	0.084728	3.16633	hsa-let-7a_rep1	7.7369	0.107421	0	1	1.21055	1.04306	normal	normal	plate 1
hsa-miR-17-3p	PC3 miRNA_resent #2	27.238	0.084728	3.16633	hsa-let-7a_rep2	7.99033	0.112289	0	1	0.821985	0.703492	normal	normal	plate 1
hsa-miR-17-3p	PC3 miRNA_resent #2	27.238	0.084728	3.16633	hsa-miR-16_rep1	6.42783	0.0972371	0	1	1.16239	1.0158	normal	normal	plate 1
hsa-miR-17-3p	PC3 miRNA_resent #2	27.238	0.084728	3.16633	hsa-miR-16_rep2	7.03047	0.0932218	0	1	1.00214	0.880653	normal	normal	plate 1
hsa-miR-17-5p	LNCap miRNA_resent #2	22.0325	0.115683	3.86294	hsa-let-7a_rep1	2.76644	0.123113	-0.160543	1.11771	1.08242	0.912588	normal	normal	plate 1
hsa-miR-17-5p	LNCap miRNA_resent #2	22.0325	0.115683	3.86294	hsa-let-7a_rep2	2.81982	0.124055	-0.360589	1.28395	0.842007	0.708969	normal	normal	plate 1
hsa-miR-17-5p	LNCap miRNA_resent #2	22.0325	0.115683	3.86294	hsa-miR-16_rep1	1.42367	0.183497	-0.194236	1.14412	1.11725	0.866314	normal	normal	plate 1
hsa-miR-17-5p	LNCap miRNA_resent #2	22.0325	0.115683	3.86294	hsa-miR-16_rep2	1.92671	0.115692	-0.293845	1.2259	0.987443	0.841121	normal	normal	plate 1
hsa-miR-17-5p	PC3 miRNA_resent #2	22.4281	0.0422306	3.79646	hsa-let-7a_rep1	2.92698	0.0783827	0	1	0.938864	0.842193	normal	normal	plate 1
hsa-miR-17-5p	PC3 miRNA_resent #2	22.4281	0.0422306	3.79646	hsa-let-7a_rep2	3.18041	0.0849321	0	1	0.63825	0.567357	normal	normal	plate 1
hsa-miR-17-5p	PC3 miRNA_resent #2	22.4281	0.0422306	3.79646	hsa-miR-16_rep1	1.61791	0.0637154	0	1	0.898716	0.822739	normal	normal	plate 1
hsa-miR-17-5p	PC3 miRNA_resent #2	22.4281	0.0422306	3.79646	hsa-miR-16_rep2	2.22055	0.0574011	0	1	0.773586	0.714414	normal	normal	plate 1
hsa-miR-181a	LNCap miRNA_resent #2	29.1681	0.0354552	3.61405	hsa-let-7a_rep1	9.13256	0.0383557	4.28457	0.0513115	1.51421	1.4358	normal	normal	plate 2
hsa-miR-181a	LNCap miRNA_resent #2	29.1681	0.0354552	3.61405	hsa-let-7a_rep2	9.48171	0.0398058	4.49411	0.0443749	1.26893	1.2008	normal	normal	plate 2
hsa-miR-181a	LNCap miRNA_resent #2	29.1681	0.0354552	3.61405	hsa-miR-16_rep1	8.4549	0.100001	4.86459	0.0343252	1.17383	1.02188	normal	normal	plate 2
hsa-miR-181a	LNCap miRNA_resent #2	29.1681	0.0354552	3.61405	hsa-miR-16_rep2	8.627	0.0558427	4.94312	0.0325066	1.10313	1.02095	normal	normal	plate 2
hsa-miR-181a	PC3 miRNA_resent #2	24.3084	0.0139615	4.23703	hsa-let-7a_rep1	4.84799	0.0312938	0	1	29.366	28.1193	normal	normal	plate 2
hsa-miR-181a	PC3 miRNA_resent #2	24.3084	0.0139615	4.23703	hsa-let-7a_rep2	4.9876	0.0232837	0	1	28.27	27.372	normal	normal	plate 2
hsa-miR-181a	PC3 miRNA_resent #2	24.3084	0.0139615	4.23703	hsa-miR-16_rep1	3.59031	0.0433963	0	1	32.8815	30.9617	normal	normal	plate 2
hsa-miR-181a	PC3 miRNA_resent #2	24.3084	0.0139615	4.23703	hsa-miR-16_rep2	3.68387	0.0407998	0	1	33.5835	31.7368	normal	normal	plate 2
hsa-miR-181bN	LNCap miRNA_resent #2	26.6001	0.0536537	4.26364	hsa-let-7a_rep1	6.56461	0.055613	3.3883	0.095504	1.76677	1.63568	normal	normal	plate 2
hsa-miR-181bN	LNCap miRNA_resent #2	26.6001	0.0536537	4.26364	hsa-let-7a_rep2	6.91376	0.0566228	3.59783	0.0825932	1.48013	1.36839	normal	normal	plate 2
hsa-miR-181bN	LNCap miRNA_resent #2	26.6001	0.0536537	4.26364	hsa-miR-16_rep1	5.88694	0.107805	3.96831	0.0638881	1.36067	1.17179	normal	normal	plate 2
hsa-miR-181bN	LNCap miRNA_resent #2	26.6001	0.0536537	4.26364	hsa-miR-16_rep2	6.05904	0.0688481	4.04684	0.0605033	1.28334	1.16652	normal	normal	plate 2
hsa-miR-181bN	PC3 miRNA_resent #2	22.6367	0.0644677	4.42352	hsa-let-7a_rep1	3.17632	0.0702885	0	1	18.6886	16.9535	normal	normal	plate 2
hsa-miR-181bN	PC3 miRNA_resent #2	22.6367	0.0644677	4.42352	hsa-let-7a_rep2	3.31593	0.0671066	0	1	18.0514	16.4478	normal	normal	plate 2
hsa-miR-181bN	PC3 miRNA_resent #2	22.6367	0.0644677	4.42352	hsa-miR-16_rep1	1.91864	0.0764487	0	1	20.8398	18.7442	normal	normal	plate 2
hsa-miR-181bN	PC3 miRNA_resent #2	22.6367	0.0644677	4.42352	hsa-miR-16_rep2	2.0122	0.0750053	0	1	21.3018	19.1981	normal	normal	plate 2
hsa-miR-181c	LNCap miRNA_resent #2	34.0373	0.32552	1.2823	hsa-let-7a_rep1	14.0018	0.325849	5.52507	0.0217164	1.77548	1.13015	low_exp_&_high_stdev	low_exp_&_high_stdev	plate 2
hsa-miR-181c	LNCap miRNA_resent #2	34.0373	0.32552	1.2823	hsa-let-7a_rep2	14.3509	0.326023	5.73461	0.0187806	1.48657	0.946017	low_exp_&_high_stdev	low_exp_&_high_stdev	plate 2
hsa-miR-181c	LNCap miRNA_resent #2	34.0373	0.32552	1.2823	hsa-miR-16_rep1	13.3241	0.338684	6.10509	0.0145273	1.33059	0.832022	low_exp_&_high_stdev	low_exp_&_high_stdev	plate 2
hsa-miR-181c	LNCap miRNA_resent #2	34.0373	0.32552	1.2823	hsa-miR-16_rep2	13.4962	0.328367	6.18362	0.0137577	1.28012	0.812	low_exp_&_high_stdev	low_exp_&_high_stdev	plate 2
hsa-miR-181c	PC3 miRNA_resent #2	27.9371	0.0519953	2.52069	hsa-let-7a_rep1	8.47671	0.0590583	0	1	67.9544	62.6125	normal	low_exp_&_high_stdev	plate 2
hsa-miR-181c	PC3 miRNA_resent #2	27.9371	0.0519953	2.52069	hsa-let-7a_rep2	8.61632	0.0552333	0	1	65.6082	60.7721	normal	low_exp_&_high_stdev	plate 2
hsa-miR-181c	PC3 miRNA_resent #2	27.9371	0.0519953	2.52069	hsa-miR-16_rep1	7.21903	0.0662708	0	1	75.832	69.1757	normal	low_exp_&_high_stdev	plate 2
hsa-miR-181c	PC3 miRNA_resent #2	27.9371	0.0519953	2.52069	hsa-miR-16_rep2	7.31259	0.0646004	0	1	77.5008	70.862	normal	low_exp_&_high_stdev	plate 2
hsa-miR-182	LNCap miRNA_resent #2	24.383	0.129663	4.93162	hsa-let-7a_rep1	4.34747	0.130486	0.594321	0.662356	1.37344	1.14617	normal	normal	plate 2
hsa-miR-182	LNCap miRNA_resent #2	24.383	0.129663	4.93162	hsa-let-7a_rep2	4.69662	0.13092	0.803859	0.572815	1.15016	0.959257	normal	normal	plate 2
hsa-miR-182	LNCap miRNA_resent #2	24.383	0.129663	4.93162	hsa-miR-16_rep1	3.6698	0.159862	1.17433	0.443088	1.04116	0.8342	normal	normal	plate 2
hsa-miR-182	LNCap miRNA_resent #2	24.383	0.129663	4.93162	hsa-miR-16_rep2	3.8419	0.136653	1.25287	0.419613	0.992762	0.821432	normal	normal	plate 2
hsa-miR-182	PC3 miRNA_resent #2	23.2135	0.00796139	4.88149	hsa-let-7a_rep1	3.75315	0.0291163	0	1	1.93288	1.85641	normal	normal	plate 2
hsa-miR-182	PC3 miRNA_resent #2	23.2135	0.00796139	4.88149	hsa-let-7a_rep2	3.89276	0.0202631	0	1	1.85965	1.80814	normal	normal	plate 2
hsa-miR-182	PC3 miRNA_resent #2	23.2135	0.00796139	4.88149	hsa-miR-16_rep1	2.49547	0.0418533	0	1	2.16522	2.04317	normal	normal	plate 2
hsa-miR-182	PC3 miRNA_resent #2	23.2135	0.00796139	4.88149	hsa-miR-16_rep2	2.58903	0.0391546	0	1	2.21129	2.09446	normal	normal	plate 2
hsa-miR-182*	LNCap miRNA_resent #2	31.0178	0.13357	2.00761	hsa-let-7a_rep1	10.9823	0.134369	-0.129012	1.09354	3.07017	2.54838	normal	normal	plate 2
hsa-miR-182*	LNCap miRNA_resent #2	31.0178	0.13357	2.00761	hsa-let-7a_rep2	11.3314	0.13479	0.0805256	0.945713	2.57101	2.13281	normal	normal	plate 2
hsa-miR-182*	LNCap miRNA_resent #2	31.0178	0.13357	2.00761	hsa-miR-16_rep1	10.3046	0.163046	0.451001	0.731535	2.32625	1.85564	normal	normal	plate 2
hsa-miR-182*	LNCap miRNA_resent #2	31.0178	0.13357	2.00761	hsa-miR-16_rep2	10.4767	0.140365	0.529536	0.692777	2.21893	1.82657	normal	normal	plate 2
hsa-miR-182*	PC3 miRNA_resent #2	30.5716	0.0848866	2.08321	hsa-let-7a_rep1	11.1113	0.0893875	0	1	2.72135	2.40419	normal	normal	plate 2
hsa-miR-182*	PC3 miRNA_resent #2	30.5716	0.0848866	2.08321	hsa-let-7a_rep2	11.2509	0.0869077	0	1	2.62985	2.33135	normal	normal	plate 2
hsa-miR-182*	PC3 miRNA_resent #2	30.5716	0.0848866	2.08321	hsa-miR-16_rep1	9.85359	0.0943083	0	1	3.03201	2.66042	normal	normal	plate 2
hsa-miR-182*	PC3 miRNA_resent #2	30.5716	0.0848866	2.08321	hsa-miR-16_rep2	9.94716	0.093142	0	1	3.09981	2.72432	normal	normal	plate 2
hsa-miR-183	LNCap miRNA_resent #2	27.7612	0.00495832	1.3954	hsa-let-7a_rep1	7.72566	0.0154489	1.00501	0.498265	1.03232	1.01045	normal	normal	plate 2
hsa-miR-183	LNCap miRNA_resent #2	27.7612	0.00495832	1.3954	hsa-let-7a_rep2	8.07481	0.018762	1.21455	0.430907	0.86622	0.84398	normal	normal	plate 2
hsa-miR-183	LNCap miRNA_resent #2	27.7612	0.00495832	1.3954	hsa-miR-16_rep1	7.04799	0.093636	1.58503	0.333318	0.809496	0.710952	normal	normal	plate 2
hsa-miR-183	LNCap miRNA_resent #2	27.7612	0.00495832	1.3954	hsa-miR-16_rep2	7.22009	0.0434272	1.66356	0.315659	0.757558	0.713296	normal	normal	plate 2
hsa-miR-183	PC3 miRNA_resent #2	26.181	0.0749427	1.55493	hsa-let-7a_rep1	6.72065	0.0800049	0	1	2.16665	1.93919	normal	normal	plate 2
hsa-miR-183	PC3 miRNA_resent #2	26.181	0.0749427	1.55493	hsa-let-7a_rep2	6.86026	0.0772244	0	1	2.09336	1.88083	normal	normal	plate 2
hsa-miR-183	PC3 miRNA_resent #2	26.181	0.0749427	1.55493	hsa-miR-16_rep1	5.46297	0.0854677	0	1	2.41489	2.14506	normal	normal	plate 2
hsa-miR-183	PC3 miRNA_resent #2	26.181	0.0749427	1.55493	hsa-miR-16_rep2	5.55653	0.084179	0	1	2.46868	2.19677	normal	normal	plate 2
hsa-miR-184	LNCap miRNA_resent #2	36.6243	2.323	1.04263	hsa-let-7a_rep1	14.9645	2.32305	-0.244932	1.18504	6.5313	0.260848	not_expressed	not_expressed	plate 2
hsa-miR-184	LNCap miRNA_resent #2	36.6243	2.323	1.04263	hsa-let-7a_rep2	15.3136	2.32307	-0.0353949	1.02484	5.46792	0.218371	not_expressed	not_expressed	plate 2
hsa-miR-184	LNCap miRNA_resent #2	36.6243	2.323	1.04263	hsa-miR-16_rep1	14.2868	2.32488	0.335081	0.79274	4.85752	0.193507	not_expressed	not_expressed	plate 2
hsa-miR-184	LNCap miRNA_resent #2	36.6243	2.323	1.04263	hsa-miR-16_rep2	14.4589	2.3234	0.413616	0.750739	4.70201	0.187697	not_expressed	not_expressed	plate 2
hsa-miR-184	PC3 miRNA_resent #2	34.6698	0.376551	1.77195	hsa-let-7a_rep1	15.2094	0.377591	0	1	1.43096	0.847804	low_exp_&_high_stdev	not_expressed	plate 2
hsa-miR-184	PC3 miRNA_resent #2	34.6698	0.376551	1.77195	hsa-let-7a_rep2	15.349	0.377011	0	1	1.38467	0.821035	low_exp_&_high_stdev	not_expressed	plate 2
hsa-miR-184	PC3 miRNA_resent #2	34.6698	0.376551	1.77195	hsa-miR-16_rep1	13.9517	0.378786	0	1	1.5902	0.940587	low_exp_&_high_stdev	not_expressed	plate 2
hsa-miR-184	PC3 miRNA_resent #2	34.6698	0.376551	1.77195	hsa-miR-16_rep2	14.0453	0.378497	0	1	1.62675	0.962593	low_exp_&_high_stdev	not_expressed	plate 2
hsa-miR-185	LNCap miRNA_resent #2	29.1016	0.133503	3.1945	hsa-let-7a_rep1	9.06612	0.134302	-1.16556	2.24321	1.9132	1.58819	normal	normal	plate 2
hsa-miR-185	LNCap miRNA_resent #2	29.1016	0.133503	3.1945	hsa-let-7a_rep2	9.41527	0.134723	-0.956025	1.93996	1.60214	1.3292	normal	normal	plate 2
hsa-miR-185	LNCap miRNA_resent #2	29.1016	0.133503	3.1945	hsa-miR-16_rep1	8.38846	0.162991	-0.58555	1.50061	1.44963	1.15645	normal	normal	plate 2
hsa-miR-185	LNCap miRNA_resent #2	29.1016	0.133503	3.1945	hsa-miR-16_rep2	8.56055	0.140301	-0.507014	1.42111	1.38275	1.13834	normal	normal	plate 2
hsa-miR-185	PC3 miRNA_resent #2	29.6921	0.313462	2.97603	hsa-let-7a_rep1	10.2317	0.314711	0	1	0.966493	0.624775	high_stdev	normal	plate 2
hsa-miR-185	PC3 miRNA_resent #2	29.6921	0.313462	2.97603	hsa-let-7a_rep2	10.3713	0.314016	0	1	0.93515	0.605097	high_stdev	normal	plate 2
hsa-miR-185	PC3 miRNA_resent #2	29.6921	0.313462	2.97603	hsa-miR-16_rep1	8.97401	0.316144	0	1	1.07422	0.693037	high_stdev	normal	plate 2
hsa-miR-185	PC3 miRNA_resent #2	29.6921	0.313462	2.97603	hsa-miR-16_rep2	9.06757	0.315798	0	1	1.09887	0.709279	high_stdev	normal	plate 2
hsa-miR-186	LNCap miRNA_resent #2	22.7077	0.00355224	4.30713	hsa-let-7a_rep1	2.67218	0.0150567	-0.966503	1.9541	1.28495	1.25841	normal	normal	plate 2
hsa-miR-186	LNCap miRNA_resent #2	22.7077	0.00355224	4.30713	hsa-let-7a_rep2	3.02132	0.0184404	-0.756966	1.68993	1.07825	1.05104	normal	normal	plate 2
hsa-miR-186	LNCap miRNA_resent #2	22.7077	0.00355224	4.30713	hsa-miR-16_rep1	1.99451	0.0935721	-0.386491	1.30721	1.00782	0.885214	normal	normal	plate 2
hsa-miR-186	LNCap miRNA_resent #2	22.7077	0.00355224	4.30713	hsa-miR-16_rep2	2.16661	0.0432892	-0.307955	1.23795	0.943111	0.888178	normal	normal	plate 2
hsa-miR-186	PC3 miRNA_resent #2	23.0991	0.024081	4.09298	hsa-let-7a_rep1	3.63868	0.0369361	0	1	0.667615	0.634291	normal	normal	plate 2
hsa-miR-186	PC3 miRNA_resent #2	23.0991	0.024081	4.09298	hsa-let-7a_rep2	3.77829	0.0304484	0	1	0.643376	0.616784	normal	normal	plate 2
hsa-miR-186	PC3 miRNA_resent #2	23.0991	0.024081	4.09298	hsa-miR-16_rep1	2.381	0.0476258	0	1	0.746806	0.699092	normal	normal	plate 2
hsa-miR-186	PC3 miRNA_resent #2	23.0991	0.024081	4.09298	hsa-miR-16_rep2	2.47456	0.0452724	0	1	0.762879	0.716472	normal	normal	plate 2
hsa-miR-187	LNCap miRNA_resent #2	34.5713	0.0946378	1.63158	hsa-let-7a_rep1	14.5358	0.0957622	1.95367	0.258158	1.87749	1.64408	normal	not_expressed	plate 2
hsa-miR-187	LNCap miRNA_resent #2	34.5713	0.0946378	1.63158	hsa-let-7a_rep2	14.8849	0.0963522	2.16321	0.223259	1.57243	1.37582	normal	not_expressed	plate 2
hsa-miR-187	LNCap miRNA_resent #2	34.5713	0.0946378	1.63158	hsa-miR-16_rep1	13.8581	0.133039	2.53368	0.172697	1.43107	1.19005	normal	not_expressed	plate 2
hsa-miR-187	LNCap miRNA_resent #2	34.5713	0.0946378	1.63158	hsa-miR-16_rep2	14.0302	0.104008	2.61222	0.163547	1.35906	1.17657	normal	not_expressed	plate 2
hsa-miR-187	PC3 miRNA_resent #2	32.0425	0.364215	2.74275	hsa-let-7a_rep1	12.5821	0.36529	0	1	8.76654	5.28326	low_exp_&_high_stdev	not_expressed	plate 2
hsa-miR-187	PC3 miRNA_resent #2	32.0425	0.364215	2.74275	hsa-let-7a_rep2	12.7217	0.364691	0	1	8.48281	5.11651	low_exp_&_high_stdev	not_expressed	plate 2
hsa-miR-187	PC3 miRNA_resent #2	32.0425	0.364215	2.74275	hsa-miR-16_rep1	11.3244	0.366525	0	1	9.74234	5.86129	low_exp_&_high_stdev	not_expressed	plate 2
hsa-miR-187	PC3 miRNA_resent #2	32.0425	0.364215	2.74275	hsa-miR-16_rep2	11.418	0.366227	0	1	9.96622	5.99846	low_exp_&_high_stdev	not_expressed	plate 2
hsa-miR-188	LNCap miRNA_resent #2	27.1032	0.0558388	3.74101	hsa-let-7a_rep1	7.06767	0.057724	-1.97542	3.93244	2.59014	2.39095	normal	normal	plate 2
hsa-miR-188	LNCap miRNA_resent #2	27.1032	0.0558388	3.74101	hsa-let-7a_rep2	7.41681	0.0586976	-1.76589	3.40083	2.16986	2.00028	normal	normal	plate 2
hsa-miR-188	LNCap miRNA_resent #2	27.1032	0.0558388	3.74101	hsa-miR-16_rep1	6.39	0.108909	-1.39541	2.63064	1.9934	1.71405	normal	normal	plate 2
hsa-miR-188	LNCap miRNA_resent #2	27.1032	0.0558388	3.74101	hsa-miR-16_rep2	6.5621	0.0705643	-1.31688	2.49126	1.8809	1.70562	normal	normal	plate 2
hsa-miR-188	PC3 miRNA_resent #2	28.5035	0.0907528	3.39981	hsa-let-7a_rep1	9.04309	0.094976	0	1	0.675889	0.592508	normal	normal	plate 2
hsa-miR-188	PC3 miRNA_resent #2	28.5035	0.0907528	3.39981	hsa-let-7a_rep2	9.1827	0.092646	0	1	0.65323	0.574497	normal	normal	plate 2
hsa-miR-188	PC3 miRNA_resent #2	28.5035	0.0907528	3.39981	hsa-miR-16_rep1	7.78541	0.0996212	0	1	0.7529	0.655782	normal	normal	plate 2
hsa-miR-188	PC3 miRNA_resent #2	28.5035	0.0907528	3.39981	hsa-miR-16_rep2	7.87897	0.0985179	0	1	0.769771	0.671503	normal	normal	plate 2
hsa-miR-189	LNCap miRNA_resent #2	33.6165	0.312586	1.861	hsa-let-7a_rep1	13.581	0.312928	1.6098	0.327643	2.22314	1.44067	low_exp_&_high_stdev	normal	plate 2
hsa-miR-189	LNCap miRNA_resent #2	33.6165	0.312586	1.861	hsa-let-7a_rep2	13.9301	0.31311	1.81934	0.283351	1.86138	1.20594	low_exp_&_high_stdev	normal	plate 2
hsa-miR-189	LNCap miRNA_resent #2	33.6165	0.312586	1.861	hsa-miR-16_rep1	12.9033	0.326272	2.18982	0.21918	1.66666	1.06026	low_exp_&_high_stdev	normal	plate 2
hsa-miR-189	LNCap miRNA_resent #2	33.6165	0.312586	1.861	hsa-miR-16_rep2	13.0754	0.315549	2.26835	0.207567	1.603	1.03503	low_exp_&_high_stdev	normal	plate 2
hsa-miR-189	PC3 miRNA_resent #2	31.4315	0.194831	2.48132	hsa-let-7a_rep1	11.9712	0.196834	0	1	6.26062	4.76554	normal	normal	plate 2
hsa-miR-189	PC3 miRNA_resent #2	31.4315	0.194831	2.48132	hsa-let-7a_rep2	12.1108	0.19572	0	1	6.05584	4.61678	normal	normal	plate 2
hsa-miR-189	PC3 miRNA_resent #2	31.4315	0.194831	2.48132	hsa-miR-16_rep1	10.7135	0.199117	0	1	6.96255	5.28309	normal	normal	plate 2
hsa-miR-189	PC3 miRNA_resent #2	31.4315	0.194831	2.48132	hsa-miR-16_rep2	10.807	0.198567	0	1	7.1213	5.40767	normal	normal	plate 2
hsa-miR-190	LNCap miRNA_resent #2	31.1061	0.367126	2.51494	hsa-let-7a_rep1	11.0706	0.367418	-0.767479	1.70229	3.0934	1.85878	low_exp_&_high_stdev	normal	plate 2
hsa-miR-190	LNCap miRNA_resent #2	31.1061	0.367126	2.51494	hsa-let-7a_rep2	11.4198	0.367572	-0.557942	1.47217	2.58999	1.55596	low_exp_&_high_stdev	normal	plate 2
hsa-miR-190	LNCap miRNA_resent #2	31.1061	0.367126	2.51494	hsa-miR-16_rep1	10.393	0.378847	-0.187467	1.13876	2.316	1.36978	low_exp_&_high_stdev	normal	plate 2
hsa-miR-190	LNCap miRNA_resent #2	31.1061	0.367126	2.51494	hsa-miR-16_rep2	10.5651	0.369653	-0.108931	1.07843	2.22991	1.33578	low_exp_&_high_stdev	normal	plate 2
hsa-miR-190	PC3 miRNA_resent #2	31.2985	0.182423	2.375	hsa-let-7a_rep1	11.8381	0.184561	0	1	1.60087	1.23948	normal	normal	plate 2
hsa-miR-190	PC3 miRNA_resent #2	31.2985	0.182423	2.375	hsa-let-7a_rep2	11.9777	0.183373	0	1	1.54843	1.20085	normal	normal	plate 2
hsa-miR-190	PC3 miRNA_resent #2	31.2985	0.182423	2.375	hsa-miR-16_rep1	10.5804	0.186994	0	1	1.78054	1.37395	normal	normal	plate 2
hsa-miR-190	PC3 miRNA_resent #2	31.2985	0.182423	2.375	hsa-miR-16_rep2	10.674	0.186408	0	1	1.8211	1.40638	normal	normal	plate 2
hsa-miR-191	LNCap miRNA_resent #2	22.3943	0.0399617	3.69228	hsa-let-7a_rep1	2.35884	0.0425561	-0.057022	1.04032	1.01251	0.954506	normal	normal	plate 2
hsa-miR-191	LNCap miRNA_resent #2	22.3943	0.0399617	3.69228	hsa-let-7a_rep2	2.70799	0.0438676	0.152515	0.899681	0.848418	0.79836	normal	normal	plate 2
hsa-miR-191	LNCap miRNA_resent #2	22.3943	0.0399617	3.69228	hsa-miR-16_rep1	1.68118	0.101686	0.522991	0.695928	0.783542	0.680521	normal	normal	plate 2
hsa-miR-191	LNCap miRNA_resent #2	22.3943	0.0399617	3.69228	hsa-miR-16_rep2	1.85328	0.0588071	0.601526	0.659056	0.737004	0.679304	normal	normal	plate 2
hsa-miR-191	PC3 miRNA_resent #2	21.8762	0.0652963	3.70104	hsa-let-7a_rep1	2.41587	0.0710492	0	1	0.992686	0.899572	normal	normal	plate 2
hsa-miR-191	PC3 miRNA_resent #2	21.8762	0.0652963	3.70104	hsa-let-7a_rep2	2.55548	0.067903	0	1	0.958863	0.87272	normal	normal	plate 2
hsa-miR-191	PC3 miRNA_resent #2	21.8762	0.0652963	3.70104	hsa-miR-16_rep1	1.15819	0.0771488	0	1	1.10691	0.994635	normal	normal	plate 2
hsa-miR-191	PC3 miRNA_resent #2	21.8762	0.0652963	3.70104	hsa-miR-16_rep2	1.25175	0.0757186	0	1	1.13146	1.01871	normal	normal	plate 2
hsa-miR-193	LNCap miRNA_resent #2	26.8232	0.00604769	3.41747	hsa-let-7a_rep1	6.78765	0.0158322	0.158963	0.895669	3.40473	3.33082	normal	normal	plate 2
hsa-miR-193	LNCap miRNA_resent #2	26.8232	0.00604769	3.41747	hsa-let-7a_rep2	7.1368	0.0190789	0.3685	0.774588	2.85677	2.7822	normal	normal	plate 2
hsa-miR-193	LNCap miRNA_resent #2	26.8232	0.00604769	3.41747	hsa-miR-16_rep1	6.10999	0.0937	0.738975	0.599165	2.66923	2.34408	normal	normal	plate 2
hsa-miR-193	LNCap miRNA_resent #2	26.8232	0.00604769	3.41747	hsa-miR-16_rep2	6.28209	0.0435651	0.817511	0.56742	2.4981	2.35169	normal	normal	plate 2
hsa-miR-193	PC3 miRNA_resent #2	26.0891	0.0476367	3.45321	hsa-let-7a_rep1	6.62869	0.0552597	0	1	3.90665	3.61855	normal	normal	plate 2
hsa-miR-193	PC3 miRNA_resent #2	26.0891	0.0476367	3.45321	hsa-let-7a_rep2	6.7683	0.0511514	0	1	3.77103	3.51288	normal	normal	plate 2
hsa-miR-193	PC3 miRNA_resent #2	26.0891	0.0476367	3.45321	hsa-miR-16_rep1	5.37101	0.0629092	0	1	4.36085	3.99665	normal	normal	plate 2
hsa-miR-193	PC3 miRNA_resent #2	26.0891	0.0476367	3.45321	hsa-miR-16_rep2	5.46458	0.061147	0	1	4.45653	4.09433	normal	normal	plate 2
hsa-miR-194	LNCap miRNA_resent #2	27.0346	0.0598981	4.14106	hsa-let-7a_rep1	6.9991	0.0616593	0.105513	0.929474	2.40049	2.20382	normal	normal	plate 2
hsa-miR-194	LNCap miRNA_resent #2	27.0346	0.0598981	4.14106	hsa-let-7a_rep2	7.34825	0.0625716	0.31505	0.803823	2.01089	1.84381	normal	normal	plate 2
hsa-miR-194	LNCap miRNA_resent #2	27.0346	0.0598981	4.14106	hsa-miR-16_rep1	6.32144	0.111045	0.685526	0.621779	1.84514	1.58188	normal	normal	plate 2
hsa-miR-194	LNCap miRNA_resent #2	27.0346	0.0598981	4.14106	hsa-miR-16_rep2	6.49353	0.0738181	0.764061	0.588836	1.74236	1.57287	normal	normal	plate 2
hsa-miR-194	PC3 miRNA_resent #2	26.354	0.0151531	4.08678	hsa-let-7a_rep1	6.89359	0.0318433	0	1	2.5298	2.42055	normal	normal	plate 2
hsa-miR-194	PC3 miRNA_resent #2	26.354	0.0151531	4.08678	hsa-let-7a_rep2	7.0332	0.0240172	0	1	2.43569	2.35593	normal	normal	plate 2
hsa-miR-194	PC3 miRNA_resent #2	26.354	0.0151531	4.08678	hsa-miR-16_rep1	5.63591	0.0437942	0	1	2.83235	2.66551	normal	normal	plate 2
hsa-miR-194	PC3 miRNA_resent #2	26.354	0.0151531	4.08678	hsa-miR-16_rep2	5.72947	0.0412227	0	1	2.89288	2.73219	normal	normal	plate 2
hsa-miR-195	LNCap miRNA_resent #2	23.7938	0.0522552	3.93354	hsa-let-7a_rep1	3.75829	0.0542651	-2.8348	7.13444	1.53529	1.42403	normal	normal	plate 2
hsa-miR-195	LNCap miRNA_resent #2	23.7938	0.0522552	3.93354	hsa-let-7a_rep2	4.10744	0.0552995	-2.62526	6.16997	1.28622	1.1913	normal	normal	plate 2
hsa-miR-195	LNCap miRNA_resent #2	23.7938	0.0522552	3.93354	hsa-miR-16_rep1	3.08062	0.107115	-2.25479	4.77264	1.18294	1.0197	normal	normal	plate 2
hsa-miR-195	LNCap miRNA_resent #2	23.7938	0.0522552	3.93354	hsa-miR-16_rep2	3.25272	0.0677639	-2.17625	4.51978	1.1154	1.01539	normal	normal	plate 2
hsa-miR-195	PC3 miRNA_resent #2	26.0535	0.0403544	3.70542	hsa-let-7a_rep1	6.59309	0.0491208	0	1	0.214428	0.200312	normal	normal	plate 2
hsa-miR-195	PC3 miRNA_resent #2	26.0535	0.0403544	3.70542	hsa-let-7a_rep2	6.7327	0.0444487	0	1	0.206903	0.194539	normal	normal	plate 2
hsa-miR-195	PC3 miRNA_resent #2	26.0535	0.0403544	3.70542	hsa-miR-16_rep1	5.33541	0.0575916	0	1	0.239494	0.221116	normal	normal	plate 2
hsa-miR-195	PC3 miRNA_resent #2	26.0535	0.0403544	3.70542	hsa-miR-16_rep2	5.42897	0.0556613	0	1	0.24472	0.226547	normal	normal	plate 2
hsa-miR-197	LNCap miRNA_resent #2	30.058	0.0376379	2.26304	hsa-let-7a_rep1	10.0225	0.0403818	-0.0838806	1.05987	0.697552	0.659575	normal	normal	plate 2
hsa-miR-197	LNCap miRNA_resent #2	30.058	0.0376379	2.26304	hsa-let-7a_rep2	10.3717	0.0417617	0.125657	0.916587	0.58453	0.551651	normal	normal	plate 2
hsa-miR-197	LNCap miRNA_resent #2	30.058	0.0376379	2.26304	hsa-miR-16_rep1	9.34486	0.100795	0.496132	0.709005	0.540288	0.46983	normal	normal	plate 2
hsa-miR-197	LNCap miRNA_resent #2	30.058	0.0376379	2.26304	hsa-miR-16_rep2	9.51696	0.0572534	0.574667	0.671441	0.507964	0.469206	normal	normal	plate 2
hsa-miR-197	PC3 miRNA_resent #2	29.5668	0.0812065	2.29182	hsa-let-7a_rep1	10.1064	0.0859004	0	1	0.679248	0.602992	normal	normal	plate 2
hsa-miR-197	PC3 miRNA_resent #2	29.5668	0.0812065	2.29182	hsa-let-7a_rep2	10.246	0.0833169	0	1	0.656361	0.584765	normal	normal	plate 2
hsa-miR-197	PC3 miRNA_resent #2	29.5668	0.0812065	2.29182	hsa-miR-16_rep1	8.84873	0.09101	0	1	0.756886	0.667171	normal	normal	plate 2
hsa-miR-197	PC3 miRNA_resent #2	29.5668	0.0812065	2.29182	hsa-miR-16_rep2	8.9423	0.0898009	0	1	0.77379	0.683215	normal	normal	plate 2
hsa-miR-198	LNCap miRNA_resent #2	38.2631	1.60942	0.268529	hsa-let-7a_rep1	14.9645	1.60949	-0.418882	1.33689	3.98289	0.427749	not_expressed	not_expressed	plate 2
hsa-miR-198	LNCap miRNA_resent #2	38.2631	1.60942	0.268529	hsa-let-7a_rep2	15.3136	1.60953	-0.209345	1.15616	3.33445	0.358091	not_expressed	not_expressed	plate 2
hsa-miR-198	LNCap miRNA_resent #2	38.2631	1.60942	0.268529	hsa-miR-16_rep1	14.2868	1.61214	0.161131	0.894324	2.96386	0.317142	not_expressed	not_expressed	plate 2
hsa-miR-198	LNCap miRNA_resent #2	38.2631	1.60942	0.268529	hsa-miR-16_rep2	14.4589	1.61	0.239666	0.846941	2.86767	0.30776	not_expressed	not_expressed	plate 2
hsa-miR-198	PC3 miRNA_resent #2	34.8437	0.479601	0.875492	hsa-let-7a_rep1	15.3834	0.480418	0	1	1.36213	0.699805	low_exp_&_high_stdev	not_expressed	plate 2
hsa-miR-198	PC3 miRNA_resent #2	34.8437	0.479601	0.875492	hsa-let-7a_rep2	15.523	0.479962	0	1	1.31817	0.677651	low_exp_&_high_stdev	not_expressed	plate 2
hsa-miR-198	PC3 miRNA_resent #2	34.8437	0.479601	0.875492	hsa-miR-16_rep1	14.1257	0.481358	0	1	1.51344	0.776529	low_exp_&_high_stdev	not_expressed	plate 2
hsa-miR-198	PC3 miRNA_resent #2	34.8437	0.479601	0.875492	hsa-miR-16_rep2	14.2193	0.48113	0	1	1.54829	0.794663	low_exp_&_high_stdev	not_expressed	plate 2
hsa-miR-199a	LNCap miRNA_resent #2	36.0374	0.747281	0.954813	hsa-let-7a_rep1	14.9645	0.747424	-0.110749	1.07979	2.19124	0.777493	not_expressed	not_expressed	plate 2
hsa-miR-199a	LNCap miRNA_resent #2	36.0374	0.747281	0.954813	hsa-let-7a_rep2	15.3136	0.7475	0.0987884	0.933817	1.83454	0.650861	not_expressed	not_expressed	plate 2
hsa-miR-199a	LNCap miRNA_resent #2	36.0374	0.747281	0.954813	hsa-miR-16_rep1	14.2868	0.753108	0.469264	0.722333	1.63404	0.575238	not_expressed	not_expressed	plate 2
hsa-miR-199a	LNCap miRNA_resent #2	36.0374	0.747281	0.954813	hsa-miR-16_rep2	14.4589	0.748525	0.547799	0.684063	1.57834	0.559168	not_expressed	not_expressed	plate 2
hsa-miR-199a	PC3 miRNA_resent #2	34.5356	0.523841	1.36653	hsa-let-7a_rep1	15.0752	0.52459	0	1	1.73889	0.840306	low_exp_&_high_stdev	not_expressed	plate 2
hsa-miR-199a	PC3 miRNA_resent #2	34.5356	0.523841	1.36653	hsa-let-7a_rep2	15.2149	0.524173	0	1	1.68282	0.813682	low_exp_&_high_stdev	not_expressed	plate 2
hsa-miR-199a	PC3 miRNA_resent #2	34.5356	0.523841	1.36653	hsa-miR-16_rep1	13.8176	0.52545	0	1	1.93194	0.932485	low_exp_&_high_stdev	not_expressed	plate 2
hsa-miR-199a	PC3 miRNA_resent #2	34.5356	0.523841	1.36653	hsa-miR-16_rep2	13.9111	0.525242	0	1	1.97646	0.954248	low_exp_&_high_stdev	not_expressed	plate 2
hsa-miR-199a*	LNCap miRNA_resent #2	30.0335	0.143602	3.78116	hsa-let-7a_rep1	9.99801	0.144345	-1.63925	3.11505	2.14144	1.75308	normal	not_expressed	plate 2
hsa-miR-199a*	LNCap miRNA_resent #2	30.0335	0.143602	3.78116	hsa-let-7a_rep2	10.3472	0.144738	-1.42972	2.69394	1.79324	1.46723	normal	not_expressed	plate 2
hsa-miR-199a*	LNCap miRNA_resent #2	30.0335	0.143602	3.78116	hsa-miR-16_rep1	9.32035	0.171361	-1.05924	2.08384	1.62069	1.278	normal	not_expressed	plate 2
hsa-miR-199a*	LNCap miRNA_resent #2	30.0335	0.143602	3.78116	hsa-miR-16_rep2	9.49245	0.149943	-0.980706	1.97343	1.54728	1.25688	normal	not_expressed	plate 2
hsa-miR-199a*	PC3 miRNA_resent #2	31.0976	0.0648174	3.32642	hsa-let-7a_rep1	11.6373	0.0706093	0	1	0.653196	0.592288	normal	not_expressed	plate 2
hsa-miR-199a*	PC3 miRNA_resent #2	31.0976	0.0648174	3.32642	hsa-let-7a_rep2	11.7769	0.0674426	0	1	0.630932	0.574616	normal	not_expressed	plate 2
hsa-miR-199a*	PC3 miRNA_resent #2	31.0976	0.0648174	3.32642	hsa-miR-16_rep1	10.3796	0.0767438	0	1	0.728373	0.654862	normal	not_expressed	plate 2
hsa-miR-199a*	PC3 miRNA_resent #2	31.0976	0.0648174	3.32642	hsa-miR-16_rep2	10.4732	0.075306	0	1	0.744522	0.670717	normal	not_expressed	plate 2
hsa-miR-199b	LNCap miRNA_resent #2	31.6626	0.188023	2.07714	hsa-let-7a_rep1	11.6271	0.188591	-3.74041	13.3652	1.72004	1.32433	normal	normal	plate 2
hsa-miR-199b	LNCap miRNA_resent #2	31.6626	0.188023	2.07714	hsa-let-7a_rep2	11.9762	0.188892	-3.53087	11.5584	1.44027	1.10846	normal	normal	plate 2
hsa-miR-199b	LNCap miRNA_resent #2	31.6626	0.188023	2.07714	hsa-miR-16_rep1	10.9494	0.20999	-3.1604	8.94076	1.29671	0.969206	normal	normal	plate 2
hsa-miR-199b	LNCap miRNA_resent #2	31.6626	0.188023	2.07714	hsa-miR-16_rep2	11.1215	0.192909	-3.08186	8.46706	1.2417	0.950327	normal	normal	plate 2
hsa-miR-199b	PC3 miRNA_resent #2	34.8278	0.522896	1.07387	hsa-let-7a_rep1	15.3675	0.523646	0	1	0.16234	0.0785522	low_exp_&_high_stdev	normal	plate 2
hsa-miR-199b	PC3 miRNA_resent #2	34.8278	0.522896	1.07387	hsa-let-7a_rep2	15.5071	0.523228	0	1	0.157105	0.0760635	low_exp_&_high_stdev	normal	plate 2
hsa-miR-199b	PC3 miRNA_resent #2	34.8278	0.522896	1.07387	hsa-miR-16_rep1	14.1098	0.524508	0	1	0.180363	0.0871691	low_exp_&_high_stdev	normal	plate 2
hsa-miR-199b	PC3 miRNA_resent #2	34.8278	0.522896	1.07387	hsa-miR-16_rep2	14.2034	0.5243	0	1	0.184519	0.0892035	low_exp_&_high_stdev	normal	plate 2
hsa-miR-199-s	LNCap miRNA_resent #2	33.8008	0.405482	1.91603	hsa-let-7a_rep1	13.7653	0.405746	0.564324	0.676272	2.95522	1.68386	low_exp_&_high_stdev	low_exp_&_high_stdev	plate 2
hsa-miR-199-s	LNCap miRNA_resent #2	33.8008	0.405482	1.91603	hsa-let-7a_rep2	14.1145	0.405886	0.773861	0.58485	2.47426	1.40954	low_exp_&_high_stdev	low_exp_&_high_stdev	plate 2
hsa-miR-199-s	LNCap miRNA_resent #2	33.8008	0.405482	1.91603	hsa-miR-16_rep1	13.0877	0.416124	1.14434	0.452398	2.21093	1.24178	low_exp_&_high_stdev	low_exp_&_high_stdev	plate 2
hsa-miR-199-s	LNCap miRNA_resent #2	33.8008	0.405482	1.91603	hsa-miR-16_rep2	13.2598	0.407771	1.22287	0.428429	2.12998	1.21025	low_exp_&_high_stdev	low_exp_&_high_stdev	plate 2
hsa-miR-199-s	PC3 miRNA_resent #2	32.6614	0.287013	2.21229	hsa-let-7a_rep1	13.201	0.288376	0	1	4.02843	2.70095	normal	low_exp_&_high_stdev	plate 2
hsa-miR-199-s	PC3 miRNA_resent #2	32.6614	0.287013	2.21229	hsa-let-7a_rep2	13.3406	0.287617	0	1	3.89762	2.61599	normal	low_exp_&_high_stdev	plate 2
hsa-miR-199-s	PC3 miRNA_resent #2	32.6614	0.287013	2.21229	hsa-miR-16_rep1	11.9433	0.289939	0	1	4.47785	2.99577	normal	low_exp_&_high_stdev	plate 2
hsa-miR-199-s	PC3 miRNA_resent #2	32.6614	0.287013	2.21229	hsa-miR-16_rep2	12.0369	0.289562	0	1	4.5805	3.06605	normal	low_exp_&_high_stdev	plate 2
hsa-miR-19a	LNCap miRNA_resent #2	21.339	0.0337423	3.42864	hsa-let-7a_rep1	2.07293	0.05397	0.0678687	0.954046	1.27377	1.18194	normal	normal	plate 1
hsa-miR-19a	LNCap miRNA_resent #2	21.339	0.0337423	3.42864	hsa-let-7a_rep2	2.12631	0.0560861	-0.132178	1.09595	0.991661	0.917479	normal	normal	plate 1
hsa-miR-19a	LNCap miRNA_resent #2	21.339	0.0337423	3.42864	hsa-miR-16_rep1	0.730168	0.146381	0.0341752	0.97659	1.34427	1.09738	normal	normal	plate 1
hsa-miR-19a	LNCap miRNA_resent #2	21.339	0.0337423	3.42864	hsa-miR-16_rep2	1.2332	0.0337726	-0.0654331	1.0464	1.15175	1.09907	normal	normal	plate 1
hsa-miR-19a	PC3 miRNA_resent #2	21.5062	0.0213168	3.29591	hsa-let-7a_rep1	2.00506	0.0693889	0	1	1.34947	1.2257	normal	normal	plate 1
hsa-miR-19a	PC3 miRNA_resent #2	21.5062	0.0213168	3.29591	hsa-let-7a_rep2	2.25849	0.0767101	0	1	0.917872	0.825274	normal	normal	plate 1
hsa-miR-19a	PC3 miRNA_resent #2	21.5062	0.0213168	3.29591	hsa-miR-16_rep1	0.695992	0.0522554	0	1	1.28955	1.19944	normal	normal	plate 1
hsa-miR-19a	PC3 miRNA_resent #2	21.5062	0.0213168	3.29591	hsa-miR-16_rep2	1.29863	0.0443381	0	1	1.10877	1.04267	normal	normal	plate 1
hsa-miR-19b	LNCap miRNA_resent #2	20.8448	0.0474624	3.72441	hsa-let-7a_rep1	1.57871	0.0634579	0.125554	0.916652	1.4085	1.28989	normal	normal	plate 1
hsa-miR-19b	LNCap miRNA_resent #2	20.8448	0.0474624	3.72441	hsa-let-7a_rep2	1.6321	0.065267	-0.0744927	1.05299	1.09632	1.00148	normal	normal	plate 1
hsa-miR-19b	LNCap miRNA_resent #2	20.8448	0.0474624	3.72441	hsa-miR-16_rep1	0.23595	0.150138	0.0918602	0.938312	1.48057	1.20236	normal	normal	plate 1
hsa-miR-19b	LNCap miRNA_resent #2	20.8448	0.0474624	3.72441	hsa-miR-16_rep2	0.738981	0.047484	-0.0077482	1.00539	1.27731	1.19594	normal	normal	plate 1
hsa-miR-19b	PC3 miRNA_resent #2	20.9543	0.0571091	3.56173	hsa-let-7a_rep1	1.45316	0.0873033	0	1	1.56218	1.3841	normal	normal	plate 1
hsa-miR-19b	PC3 miRNA_resent #2	20.9543	0.0571091	3.56173	hsa-let-7a_rep2	1.70659	0.0932281	0	1	1.06152	0.932827	normal	normal	plate 1
hsa-miR-19b	PC3 miRNA_resent #2	20.9543	0.0571091	3.56173	hsa-miR-16_rep1	0.14409	0.0744155	0	1	1.49722	1.35046	normal	normal	plate 1
hsa-miR-19b	PC3 miRNA_resent #2	20.9543	0.0571091	3.56173	hsa-miR-16_rep2	0.746729	0.0690863	0	1	1.28964	1.17186	normal	normal	plate 1
hsa-miR-200a	LNCap miRNA_resent #2	22.1374	0.0138754	4.34333	hsa-let-7a_rep1	2.10187	0.0201646	0.287564	0.819284	2.19666	2.1361	normal	normal	plate 2
hsa-miR-200a	LNCap miRNA_resent #2	22.1374	0.0138754	4.34333	hsa-let-7a_rep2	2.45102	0.0228025	0.497101	0.708529	1.84235	1.78502	normal	normal	plate 2
hsa-miR-200a	LNCap miRNA_resent #2	22.1374	0.0138754	4.34333	hsa-miR-16_rep1	1.42421	0.0945285	0.867576	0.548067	1.71795	1.50695	normal	normal	plate 2
hsa-miR-200a	LNCap miRNA_resent #2	22.1374	0.0138754	4.34333	hsa-miR-16_rep2	1.59631	0.0453196	0.946112	0.519029	1.60884	1.51087	normal	normal	plate 2
hsa-miR-200a	PC3 miRNA_resent #2	21.2747	0.0360329	4.14142	hsa-let-7a_rep1	1.81431	0.0456371	0	1	2.72895	2.56165	normal	normal	plate 2
hsa-miR-200a	PC3 miRNA_resent #2	21.2747	0.0360329	4.14142	hsa-let-7a_rep2	1.95392	0.0405657	0	1	2.63245	2.4885	normal	normal	plate 2
hsa-miR-200a	PC3 miRNA_resent #2	21.2747	0.0360329	4.14142	hsa-miR-16_rep1	0.556633	0.0546506	0	1	3.04911	2.82663	normal	normal	plate 2
hsa-miR-200a	PC3 miRNA_resent #2	21.2747	0.0360329	4.14142	hsa-miR-16_rep2	0.650196	0.0526124	0	1	3.11541	2.89627	normal	normal	plate 2
hsa-miR-200bN	LNCap miRNA_resent #2	22.7477	0.080915	3.88274	hsa-let-7a_rep1	2.71217	0.0822273	0.6227	0.649454	1.24618	1.11192	normal	normal	plate 2
hsa-miR-200bN	LNCap miRNA_resent #2	22.7477	0.080915	3.88274	hsa-let-7a_rep2	3.06132	0.0829136	0.832237	0.561658	1.04376	0.930426	normal	normal	plate 2
hsa-miR-200bN	LNCap miRNA_resent #2	22.7477	0.080915	3.88274	hsa-miR-16_rep1	2.0345	0.123654	1.20271	0.434458	0.952604	0.802538	normal	normal	plate 2
hsa-miR-200bN	LNCap miRNA_resent #2	22.7477	0.080915	3.88274	hsa-miR-16_rep2	2.2066	0.0916983	1.28125	0.411439	0.902834	0.79506	normal	normal	plate 2
hsa-miR-200bN	PC3 miRNA_resent #2	21.5498	0.049755	3.73202	hsa-let-7a_rep1	2.08947	0.0570958	0	1	1.88567	1.74217	normal	normal	plate 2
hsa-miR-200bN	PC3 miRNA_resent #2	21.5498	0.049755	3.73202	hsa-let-7a_rep2	2.22908	0.0531297	0	1	1.82039	1.69113	normal	normal	plate 2
hsa-miR-200bN	PC3 miRNA_resent #2	21.5498	0.049755	3.73202	hsa-miR-16_rep1	0.83179	0.0645281	0	1	2.10459	1.92449	normal	normal	plate 2
hsa-miR-200bN	PC3 miRNA_resent #2	21.5498	0.049755	3.73202	hsa-miR-16_rep2	0.925353	0.0628113	0	1	2.15083	1.97147	normal	normal	plate 2
hsa-miR-200cN	LNCap miRNA_resent #2	20.4419	0.0255374	3.85821	hsa-let-7a_rep1	0.406436	0.029432	-4.34227	20.284	1.07922	1.03607	normal	normal	plate 2
hsa-miR-200cN	LNCap miRNA_resent #2	20.4419	0.0255374	3.85821	hsa-let-7a_rep2	0.755583	0.0312983	-4.13273	17.5419	0.904662	0.86625	normal	normal	plate 2
hsa-miR-200cN	LNCap miRNA_resent #2	20.4419	0.0255374	3.85821	hsa-miR-16_rep1	-0.27123	0.0969292	-3.76226	13.5691	0.840022	0.734402	normal	normal	plate 2
hsa-miR-200cN	LNCap miRNA_resent #2	20.4419	0.0255374	3.85821	hsa-miR-16_rep2	-0.0991315	0.0501348	-3.68372	12.8502	0.787988	0.735081	normal	normal	plate 2
hsa-miR-200cN	PC3 miRNA_resent #2	24.2091	0.0263884	3.10771	hsa-let-7a_rep1	4.7487	0.0384802	0	1	0.0535402	0.050759	normal	normal	plate 2
hsa-miR-200cN	PC3 miRNA_resent #2	24.2091	0.0263884	3.10771	hsa-let-7a_rep2	4.88831	0.0323041	0	1	0.0516075	0.0493474	normal	normal	plate 2
hsa-miR-200cN	PC3 miRNA_resent #2	24.2091	0.0263884	3.10771	hsa-miR-16_rep1	3.49103	0.048833	0	1	0.0598771	0.0559577	normal	normal	plate 2
hsa-miR-200cN	PC3 miRNA_resent #2	24.2091	0.0263884	3.10771	hsa-miR-16_rep2	3.58459	0.0465408	0	1	0.0611684	0.0573465	normal	normal	plate 2
hsa-miR-203	LNCap miRNA_resent #2	24.6953	0.037205	3.45184	hsa-let-7a_rep1	4.65979	0.0399787	-1.01915	2.02673	1.05159	0.994895	normal	normal	plate 2
hsa-miR-203	LNCap miRNA_resent #2	24.6953	0.037205	3.45184	hsa-let-7a_rep2	5.00894	0.041372	-0.809616	1.75274	0.881213	0.832094	normal	normal	plate 2
hsa-miR-203	LNCap miRNA_resent #2	24.6953	0.037205	3.45184	hsa-miR-16_rep1	3.98213	0.100635	-0.43914	1.3558	0.814645	0.708566	normal	normal	plate 2
hsa-miR-203	LNCap miRNA_resent #2	24.6953	0.037205	3.45184	hsa-miR-16_rep2	4.15422	0.0569697	-0.360605	1.28396	0.765842	0.707685	normal	normal	plate 2
hsa-miR-203	PC3 miRNA_resent #2	25.1393	0.0249706	3.2829	hsa-let-7a_rep1	5.67894	0.0375221	0	1	0.517978	0.491723	normal	normal	plate 2
hsa-miR-203	PC3 miRNA_resent #2	25.1393	0.0249706	3.2829	hsa-let-7a_rep2	5.81855	0.0311567	0	1	0.499214	0.478111	normal	normal	plate 2
hsa-miR-203	PC3 miRNA_resent #2	25.1393	0.0249706	3.2829	hsa-miR-16_rep1	4.42127	0.0480817	0	1	0.579367	0.542008	normal	normal	plate 2
hsa-miR-203	PC3 miRNA_resent #2	25.1393	0.0249706	3.2829	hsa-miR-16_rep2	4.51483	0.0457518	0	1	0.591847	0.555474	normal	normal	plate 2
hsa-miR-204	LNCap miRNA_resent #2	30.3436	0.218698	0.273645	hsa-let-7a_rep1	10.3081	0.219187	-0.802568	1.7442	1.93251	1.42613	normal	normal	plate 2
hsa-miR-204	LNCap miRNA_resent #2	30.3436	0.218698	0.273645	hsa-let-7a_rep2	10.6572	0.219446	-0.593031	1.50841	1.61813	1.1937	normal	normal	plate 2
hsa-miR-204	LNCap miRNA_resent #2	30.3436	0.218698	0.273645	hsa-miR-16_rep1	9.63043	0.237849	-0.222556	1.1668	1.45413	1.04569	normal	normal	plate 2
hsa-miR-204	LNCap miRNA_resent #2	30.3436	0.218698	0.273645	hsa-miR-16_rep2	9.80252	0.222913	-0.14402	1.10498	1.39451	1.0238	normal	normal	plate 2
hsa-miR-204	PC3 miRNA_resent #2	30.571	0.220766	0.262716	hsa-let-7a_rep1	11.1107	0.222536	0	1	1.11054	0.815742	normal	normal	plate 2
hsa-miR-204	PC3 miRNA_resent #2	30.571	0.220766	0.262716	hsa-let-7a_rep2	11.2503	0.221551	0	1	1.07431	0.790208	normal	normal	plate 2
hsa-miR-204	PC3 miRNA_resent #2	30.571	0.220766	0.262716	hsa-miR-16_rep1	9.85298	0.224558	0	1	1.23482	0.904499	normal	normal	plate 2
hsa-miR-204	PC3 miRNA_resent #2	30.571	0.220766	0.262716	hsa-miR-16_rep2	9.94654	0.22407	0	1	1.26303	0.925788	normal	normal	plate 2
hsa-miR-205	LNCap miRNA_resent #2	35.5942	0.862556	0.986759	hsa-let-7a_rep1	14.9645	0.86268	12.999	0.000122159	1.46887	0.444221	not_expressed	low_exp_&_high_stdev	plate 2
hsa-miR-205	LNCap miRNA_resent #2	35.5942	0.862556	0.986759	hsa-let-7a_rep2	15.3136	0.862745	13.2085	0.000105645	1.22976	0.371873	not_expressed	low_exp_&_high_stdev	plate 2
hsa-miR-205	LNCap miRNA_resent #2	35.5942	0.862556	0.986759	hsa-miR-16_rep1	14.2868	0.867609	13.579	8.17192e-05	1.09479	0.328835	not_expressed	low_exp_&_high_stdev	plate 2
hsa-miR-205	LNCap miRNA_resent #2	35.5942	0.862556	0.986759	hsa-miR-16_rep2	14.4589	0.863634	13.6575	7.73896e-05	1.05791	0.319514	not_expressed	low_exp_&_high_stdev	plate 2
hsa-miR-205	PC3 miRNA_resent #2	21.4259	0.0367912	3.36838	hsa-let-7a_rep1	1.96554	0.0462382	0	1	6827.87	6403.94	normal	low_exp_&_high_stdev	plate 2
hsa-miR-205	PC3 miRNA_resent #2	21.4259	0.0367912	3.36838	hsa-let-7a_rep2	2.10515	0.0412408	0	1	6586.78	6220.76	normal	low_exp_&_high_stdev	plate 2
hsa-miR-205	PC3 miRNA_resent #2	21.4259	0.0367912	3.36838	hsa-miR-16_rep1	0.707863	0.0551535	0	1	7628.39	7066.87	normal	low_exp_&_high_stdev	plate 2
hsa-miR-205	PC3 miRNA_resent #2	21.4259	0.0367912	3.36838	hsa-miR-16_rep2	0.801426	0.0531347	0	1	7794.38	7240.88	normal	low_exp_&_high_stdev	plate 2
hsa-miR-206	LNCap miRNA_resent #2	38.8438	0.546885	0.292456	hsa-let-7a_rep1	14.9645	0.547081	-0.575133	1.48981	1.90713	0.893317	not_expressed	not_expressed	plate 2
hsa-miR-206	LNCap miRNA_resent #2	38.8438	0.546885	0.292456	hsa-let-7a_rep2	15.3136	0.547185	-0.365596	1.28841	1.59671	0.747807	not_expressed	not_expressed	plate 2
hsa-miR-206	LNCap miRNA_resent #2	38.8438	0.546885	0.292456	hsa-miR-16_rep1	14.2868	0.554821	0.00487956	0.996623	1.42421	0.659991	not_expressed	not_expressed	plate 2
hsa-miR-206	LNCap miRNA_resent #2	38.8438	0.546885	0.292456	hsa-miR-16_rep2	14.4589	0.548584	0.0834149	0.943821	1.37408	0.642289	not_expressed	not_expressed	plate 2
hsa-miR-206	PC3 miRNA_resent #2	39.0396	1.17871	0.29376	hsa-let-7a_rep1	15.5396	1.17904	0	1	1.98375	0.386932	not_expressed	not_expressed	plate 2
hsa-miR-206	PC3 miRNA_resent #2	39.0396	1.17871	0.29376	hsa-let-7a_rep2	15.6792	1.17886	0	1	1.9201	0.374612	not_expressed	not_expressed	plate 2
hsa-miR-206	PC3 miRNA_resent #2	39.0396	1.17871	0.29376	hsa-miR-16_rep1	14.2819	1.17942	0	1	2.20327	0.429519	not_expressed	not_expressed	plate 2
hsa-miR-206	PC3 miRNA_resent #2	39.0396	1.17871	0.29376	hsa-miR-16_rep2	14.3755	1.17933	0	1	2.25422	0.439508	not_expressed	not_expressed	plate 2
hsa-miR-208	LNCap miRNA_resent #2	40	0	0.00243076	hsa-let-7a_rep1	14.9645	0.0146316	-0.575133	1.48981	1.31855	1.29208	not_expressed	not_expressed	plate 2
hsa-miR-208	LNCap miRNA_resent #2	40	0	0.00243076	hsa-let-7a_rep2	15.3136	0.018095	-0.365596	1.28841	1.10651	1.0791	not_expressed	not_expressed	plate 2
hsa-miR-208	LNCap miRNA_resent #2	40	0	0.00243076	hsa-miR-16_rep1	14.2868	0.0935046	0.00487956	0.996623	1.03444	0.908674	not_expressed	not_expressed	plate 2
hsa-miR-208	LNCap miRNA_resent #2	40	0	0.00243076	hsa-miR-16_rep2	14.4589	0.0431432	0.0834149	0.943821	0.967962	0.911766	not_expressed	not_expressed	plate 2
hsa-miR-208	PC3 miRNA_resent #2	40	0	0.00916852	hsa-let-7a_rep1	15.5396	0.0280067	0	1	0.893289	0.859271	not_expressed	not_expressed	plate 2
hsa-miR-208	PC3 miRNA_resent #2	40	0	0.00916852	hsa-let-7a_rep2	15.6792	0.0186335	0	1	0.859136	0.837228	not_expressed	not_expressed	plate 2
hsa-miR-208	PC3 miRNA_resent #2	40	0	0.00916852	hsa-miR-16_rep1	14.2819	0.0410891	0	1	1.00091	0.945487	not_expressed	not_expressed	plate 2
hsa-miR-208	PC3 miRNA_resent #2	40	0	0.00916852	hsa-miR-16_rep2	14.3755	0.0383366	0	1	1.02217	0.969261	not_expressed	not_expressed	plate 2
hsa-miR-20N	LNCap miRNA_resent #2	22.6661	0.0588134	4.56036	hsa-let-7a_rep1	3.4001	0.0723412	0.530514	0.692308	1.04051	0.941226	normal	normal	plate 1
hsa-miR-20N	LNCap miRNA_resent #2	22.6661	0.0588134	4.56036	hsa-let-7a_rep2	3.45348	0.0739332	0.330468	0.795279	0.809773	0.730888	normal	normal	plate 1
hsa-miR-20N	LNCap miRNA_resent #2	22.6661	0.0588134	4.56036	hsa-miR-16_rep1	2.05733	0.154103	0.496821	0.708667	1.09003	0.880357	normal	normal	plate 1
hsa-miR-20N	LNCap miRNA_resent #2	22.6661	0.0588134	4.56036	hsa-miR-16_rep2	2.56037	0.0588308	0.397212	0.759324	0.945215	0.871186	normal	normal	plate 1
hsa-miR-20N	PC3 miRNA_resent #2	22.3707	0.0359796	4.3469	hsa-let-7a_rep1	2.86958	0.0751994	0	1	1.50594	1.35686	normal	normal	plate 1
hsa-miR-20N	PC3 miRNA_resent #2	22.3707	0.0359796	4.3469	hsa-let-7a_rep2	3.12301	0.0820034	0	1	1.02394	0.913908	normal	normal	plate 1
hsa-miR-20N	PC3 miRNA_resent #2	22.3707	0.0359796	4.3469	hsa-miR-16_rep1	1.56051	0.0597558	0	1	1.44077	1.32623	normal	normal	plate 1
hsa-miR-20N	PC3 miRNA_resent #2	22.3707	0.0359796	4.3469	hsa-miR-16_rep2	2.16315	0.0529716	0	1	1.23977	1.15199	normal	normal	plate 1
hsa-miR-21	LNCap miRNA_resent #2	20.8282	0.0694474	4.03032	hsa-let-7a_rep1	1.56217	0.0812229	3.63423	0.0805353	1.66438	1.48714	normal	normal	plate 1
hsa-miR-21	LNCap miRNA_resent #2	20.8282	0.0694474	4.03032	hsa-let-7a_rep2	1.61555	0.0826441	3.43419	0.0925137	1.29514	1.15494	normal	normal	plate 1
hsa-miR-21	LNCap miRNA_resent #2	20.8282	0.0694474	4.03032	hsa-miR-16_rep1	0.219406	0.158467	3.60054	0.0824383	1.73813	1.39533	normal	normal	plate 1
hsa-miR-21	LNCap miRNA_resent #2	20.8282	0.0694474	4.03032	hsa-miR-16_rep2	0.722437	0.0694621	3.50093	0.0883312	1.51378	1.37481	normal	normal	plate 1
hsa-miR-21	PC3 miRNA_resent #2	17.429	0.066863	4.03606	hsa-let-7a_rep1	-2.07206	0.0939738	0	1	20.8499	18.3032	normal	normal	plate 1
hsa-miR-21	PC3 miRNA_resent #2	17.429	0.066863	4.03606	hsa-let-7a_rep2	-1.81864	0.0995022	0	1	14.164	12.339	normal	normal	plate 1
hsa-miR-21	PC3 miRNA_resent #2	17.429	0.066863	4.03606	hsa-miR-16_rep1	-3.38114	0.0821394	0	1	19.9976	17.8453	normal	normal	plate 1
hsa-miR-21	PC3 miRNA_resent #2	17.429	0.066863	4.03606	hsa-miR-16_rep2	-2.7785	0.0773442	0	1	17.2314	15.4794	normal	normal	plate 1
hsa-miR-210N	LNCap miRNA_resent #2	24.7543	0.0450666	4.04309	hsa-let-7a_rep1	4.71884	0.0473823	1.33533	0.396301	1.16496	1.0909	normal	normal	plate 2
hsa-miR-210N	LNCap miRNA_resent #2	24.7543	0.0450666	4.04309	hsa-let-7a_rep2	5.06799	0.0485637	1.54487	0.342727	0.976069	0.91252	normal	normal	plate 2
hsa-miR-210N	LNCap miRNA_resent #2	24.7543	0.0450666	4.04309	hsa-miR-16_rep1	4.04118	0.103798	1.91534	0.265109	0.89982	0.779224	normal	normal	plate 2
hsa-miR-210N	LNCap miRNA_resent #2	24.7543	0.0450666	4.04309	hsa-miR-16_rep2	4.21328	0.0623886	1.99388	0.251063	0.847237	0.77704	normal	normal	plate 2
hsa-miR-210N	PC3 miRNA_resent #2	22.8439	0.0227489	4.01472	hsa-let-7a_rep1	3.38351	0.0360817	0	1	2.91664	2.77434	normal	normal	plate 2
hsa-miR-210N	PC3 miRNA_resent #2	22.8439	0.0227489	4.01472	hsa-let-7a_rep2	3.52312	0.0294062	0	1	2.81038	2.69812	normal	normal	plate 2
hsa-miR-210N	PC3 miRNA_resent #2	22.8439	0.0227489	4.01472	hsa-miR-16_rep1	2.12584	0.0469663	0	1	3.26304	3.05736	normal	normal	plate 2
hsa-miR-210N	PC3 miRNA_resent #2	22.8439	0.0227489	4.01472	hsa-miR-16_rep2	2.2194	0.0445781	0	1	3.3332	3.13344	normal	normal	plate 2
hsa-miR-211	LNCap miRNA_resent #2	37.925	1.26805	0.226396	hsa-let-7a_rep1	14.9645	1.26814	-0.575133	1.48981	3.1437	0.541933	not_expressed	not_expressed	plate 2
hsa-miR-211	LNCap miRNA_resent #2	37.925	1.26805	0.226396	hsa-let-7a_rep2	15.3136	1.26818	-0.365596	1.28841	2.6319	0.453678	not_expressed	not_expressed	plate 2
hsa-miR-211	LNCap miRNA_resent #2	37.925	1.26805	0.226396	hsa-miR-16_rep1	14.2868	1.2715	0.00487956	0.996623	2.34053	0.401603	not_expressed	not_expressed	plate 2
hsa-miR-211	LNCap miRNA_resent #2	37.925	1.26805	0.226396	hsa-miR-16_rep2	14.4589	1.26879	0.0834149	0.943821	2.26367	0.389877	not_expressed	not_expressed	plate 2
hsa-miR-211	PC3 miRNA_resent #2	38.469	1.90654	0.217679	hsa-let-7a_rep1	15.5396	1.90675	0	1	3.28511	0.233653	not_expressed	not_expressed	plate 2
hsa-miR-211	PC3 miRNA_resent #2	38.469	1.90654	0.217679	hsa-let-7a_rep2	15.6792	1.90663	0	1	3.17985	0.226203	not_expressed	not_expressed	plate 2
hsa-miR-211	PC3 miRNA_resent #2	38.469	1.90654	0.217679	hsa-miR-16_rep1	14.2819	1.90699	0	1	3.64825	0.259397	not_expressed	not_expressed	plate 2
hsa-miR-211	PC3 miRNA_resent #2	38.469	1.90654	0.217679	hsa-miR-16_rep2	14.3755	1.90693	0	1	3.73271	0.265423	not_expressed	not_expressed	plate 2
hsa-miR-213	LNCap miRNA_resent #2	40	0	0.0321199	hsa-let-7a_rep1	14.9645	0.0146316	6.45902	0.0113669	1.31855	1.29208	not_expressed	not_expressed	plate 2
hsa-miR-213	LNCap miRNA_resent #2	40	0	0.0321199	hsa-let-7a_rep2	15.3136	0.018095	6.66856	0.00983024	1.10651	1.0791	not_expressed	not_expressed	plate 2
hsa-miR-213	LNCap miRNA_resent #2	40	0	0.0321199	hsa-miR-16_rep1	14.2868	0.0935046	7.03903	0.00760396	1.03444	0.908674	not_expressed	not_expressed	plate 2
hsa-miR-213	LNCap miRNA_resent #2	40	0	0.0321199	hsa-miR-16_rep2	14.4589	0.0431432	7.11757	0.00720109	0.967962	0.911766	not_expressed	not_expressed	plate 2
hsa-miR-213	PC3 miRNA_resent #2	27.9658	0.0606715	2.7621	hsa-let-7a_rep1	8.50547	0.0668237	0	1	120.273	109.632	normal	not_expressed	plate 2
hsa-miR-213	PC3 miRNA_resent #2	27.9658	0.0606715	2.7621	hsa-let-7a_rep2	8.64508	0.0634684	0	1	116.158	106.375	normal	not_expressed	plate 2
hsa-miR-213	PC3 miRNA_resent #2	27.9658	0.0606715	2.7621	hsa-miR-16_rep1	7.24779	0.0732758	0	1	134.145	121.187	normal	not_expressed	plate 2
hsa-miR-213	PC3 miRNA_resent #2	27.9658	0.0606715	2.7621	hsa-miR-16_rep2	7.34136	0.0717685	0	1	137.113	124.128	normal	not_expressed	plate 2
hsa-miR-214	LNCap miRNA_resent #2	35.6726	0.121559	0.68209	hsa-let-7a_rep1	14.9645	0.122436	1.12845	0.457408	1.42086	1.19905	not_expressed	not_expressed	plate 2
hsa-miR-214	LNCap miRNA_resent #2	35.6726	0.121559	0.68209	hsa-let-7a_rep2	15.3136	0.122898	1.33798	0.395573	1.18988	1.00349	not_expressed	not_expressed	plate 2
hsa-miR-214	LNCap miRNA_resent #2	35.6726	0.121559	0.68209	hsa-miR-16_rep1	14.2868	0.153361	1.70846	0.305987	1.07826	0.871745	not_expressed	not_expressed	plate 2
hsa-miR-214	LNCap miRNA_resent #2	35.6726	0.121559	0.68209	hsa-miR-16_rep2	14.4589	0.128988	1.787	0.289775	1.02731	0.859096	not_expressed	not_expressed	plate 2
hsa-miR-214	PC3 miRNA_resent #2	33.2964	0.434332	1.46149	hsa-let-7a_rep1	13.836	0.435234	0	1	3.85841	2.11043	low_exp_&_high_stdev	not_expressed	plate 2
hsa-miR-214	PC3 miRNA_resent #2	33.2964	0.434332	1.46149	hsa-let-7a_rep2	13.9757	0.434731	0	1	3.73378	2.04369	low_exp_&_high_stdev	not_expressed	plate 2
hsa-miR-214	PC3 miRNA_resent #2	33.2964	0.434332	1.46149	hsa-miR-16_rep1	12.5784	0.436271	0	1	4.2873	2.34165	low_exp_&_high_stdev	not_expressed	plate 2
hsa-miR-214	PC3 miRNA_resent #2	33.2964	0.434332	1.46149	hsa-miR-16_rep2	12.6719	0.43602	0	1	4.38597	2.39638	low_exp_&_high_stdev	not_expressed	plate 2
hsa-miR-215	LNCap miRNA_resent #2	30.2266	0.081966	2.28577	hsa-let-7a_rep1	10.1911	0.0832617	0.126669	0.915943	2.72655	2.42932	normal	normal	plate 2
hsa-miR-215	LNCap miRNA_resent #2	30.2266	0.081966	2.28577	hsa-let-7a_rep2	10.5403	0.0839396	0.336207	0.792121	2.28366	2.0328	normal	normal	plate 2
hsa-miR-215	LNCap miRNA_resent #2	30.2266	0.081966	2.28577	hsa-miR-16_rep1	9.51344	0.124344	0.706682	0.612728	2.08374	1.7538	normal	normal	plate 2
hsa-miR-215	LNCap miRNA_resent #2	30.2266	0.081966	2.28577	hsa-miR-16_rep2	9.68554	0.0926271	0.785217	0.580264	1.97519	1.73717	normal	normal	plate 2
hsa-miR-215	PC3 miRNA_resent #2	29.5248	0.121919	2.28485	hsa-let-7a_rep1	10.0644	0.125094	0	1	3.06434	2.57646	normal	normal	plate 2
hsa-miR-215	PC3 miRNA_resent #2	29.5248	0.121919	2.28485	hsa-let-7a_rep2	10.204	0.123334	0	1	2.96278	2.49715	normal	normal	plate 2
hsa-miR-215	PC3 miRNA_resent #2	29.5248	0.121919	2.28485	hsa-miR-16_rep1	8.80676	0.128656	0	1	3.41093	2.85374	normal	normal	plate 2
hsa-miR-215	PC3 miRNA_resent #2	29.5248	0.121919	2.28485	hsa-miR-16_rep2	8.90032	0.127804	0	1	3.48797	2.92165	normal	normal	plate 2
hsa-miR-216	LNCap miRNA_resent #2	40	0	0.0119863	hsa-let-7a_rep1	14.9645	0.0146316	-0.575133	1.48981	1.31855	1.29208	not_expressed	not_expressed	plate 2
hsa-miR-216	LNCap miRNA_resent #2	40	0	0.0119863	hsa-let-7a_rep2	15.3136	0.018095	-0.365596	1.28841	1.10651	1.0791	not_expressed	not_expressed	plate 2
hsa-miR-216	LNCap miRNA_resent #2	40	0	0.0119863	hsa-miR-16_rep1	14.2868	0.0935046	0.00487956	0.996623	1.03444	0.908674	not_expressed	not_expressed	plate 2
hsa-miR-216	LNCap miRNA_resent #2	40	0	0.0119863	hsa-miR-16_rep2	14.4589	0.0431432	0.0834149	0.943821	0.967962	0.911766	not_expressed	not_expressed	plate 2
hsa-miR-216	PC3 miRNA_resent #2	40	0	0.0258262	hsa-let-7a_rep1	15.5396	0.0280067	0	1	0.893289	0.859271	not_expressed	not_expressed	plate 2
hsa-miR-216	PC3 miRNA_resent #2	40	0	0.0258262	hsa-let-7a_rep2	15.6792	0.0186335	0	1	0.859136	0.837228	not_expressed	not_expressed	plate 2
hsa-miR-216	PC3 miRNA_resent #2	40	0	0.0258262	hsa-miR-16_rep1	14.2819	0.0410891	0	1	1.00091	0.945487	not_expressed	not_expressed	plate 2
hsa-miR-216	PC3 miRNA_resent #2	40	0	0.0258262	hsa-miR-16_rep2	14.3755	0.0383366	0	1	1.02217	0.969261	not_expressed	not_expressed	plate 2
hsa-miR-217	LNCap miRNA_resent #2	40	0	0.0165456	hsa-let-7a_rep1	14.9645	0.0146316	-0.575133	1.48981	1.31855	1.29208	not_expressed	not_expressed	plate 2
hsa-miR-217	LNCap miRNA_resent #2	40	0	0.0165456	hsa-let-7a_rep2	15.3136	0.018095	-0.365596	1.28841	1.10651	1.0791	not_expressed	not_expressed	plate 2
hsa-miR-217	LNCap miRNA_resent #2	40	0	0.0165456	hsa-miR-16_rep1	14.2868	0.0935046	0.00487956	0.996623	1.03444	0.908674	not_expressed	not_expressed	plate 2
hsa-miR-217	LNCap miRNA_resent #2	40	0	0.0165456	hsa-miR-16_rep2	14.4589	0.0431432	0.0834149	0.943821	0.967962	0.911766	not_expressed	not_expressed	plate 2
hsa-miR-217	PC3 miRNA_resent #2	40	0	0.0149341	hsa-let-7a_rep1	15.5396	0.0280067	0	1	0.893289	0.859271	not_expressed	not_expressed	plate 2
hsa-miR-217	PC3 miRNA_resent #2	40	0	0.0149341	hsa-let-7a_rep2	15.6792	0.0186335	0	1	0.859136	0.837228	not_expressed	not_expressed	plate 2
hsa-miR-217	PC3 miRNA_resent #2	40	0	0.0149341	hsa-miR-16_rep1	14.2819	0.0410891	0	1	1.00091	0.945487	not_expressed	not_expressed	plate 2
hsa-miR-217	PC3 miRNA_resent #2	40	0	0.0149341	hsa-miR-16_rep2	14.3755	0.0383366	0	1	1.02217	0.969261	not_expressed	not_expressed	plate 2
hsa-miR-218	LNCap miRNA_resent #2	33.0208	0.309158	2.4854	hsa-let-7a_rep1	12.9853	0.309504	7.26187	0.00651569	2.73368	1.77995	low_exp_&_high_stdev	normal	plate 2
hsa-miR-218	LNCap miRNA_resent #2	33.0208	0.309158	2.4854	hsa-let-7a_rep2	13.3344	0.309687	7.4714	0.00563486	2.28885	1.48993	low_exp_&_high_stdev	normal	plate 2
hsa-miR-218	LNCap miRNA_resent #2	33.0208	0.309158	2.4854	hsa-miR-16_rep1	12.3076	0.322989	7.84188	0.00435872	2.0496	1.30982	low_exp_&_high_stdev	normal	plate 2
hsa-miR-218	LNCap miRNA_resent #2	33.0208	0.309158	2.4854	hsa-miR-16_rep2	12.4797	0.312154	7.92041	0.00412779	1.97116	1.27875	low_exp_&_high_stdev	normal	plate 2
hsa-miR-218	PC3 miRNA_resent #2	25.1838	0.0153736	3.97137	hsa-let-7a_rep1	5.72343	0.0319488	0	1	346.126	331.131	normal	normal	plate 2
hsa-miR-218	PC3 miRNA_resent #2	25.1838	0.0153736	3.97137	hsa-let-7a_rep2	5.86304	0.0241569	0	1	333.258	322.283	normal	normal	plate 2
hsa-miR-218	PC3 miRNA_resent #2	25.1838	0.0153736	3.97137	hsa-miR-16_rep1	4.46575	0.043871	0	1	387.514	364.648	normal	normal	plate 2
hsa-miR-218	PC3 miRNA_resent #2	25.1838	0.0153736	3.97137	hsa-miR-16_rep2	4.55932	0.0413043	0	1	395.796	373.769	normal	normal	plate 2
hsa-miR-219	LNCap miRNA_resent #2	31.4015	0.101133	1.85215	hsa-let-7a_rep1	11.366	0.102186	-1.78713	3.45127	4.27547	3.71075	normal	normal	plate 2
hsa-miR-219	LNCap miRNA_resent #2	31.4015	0.101133	1.85215	hsa-let-7a_rep2	11.7152	0.102739	-1.57759	2.98471	3.58068	3.10535	normal	normal	plate 2
hsa-miR-219	LNCap miRNA_resent #2	31.4015	0.101133	1.85215	hsa-miR-16_rep1	10.6884	0.137736	-1.20711	2.30875	3.25498	2.6892	normal	normal	plate 2
hsa-miR-219	LNCap miRNA_resent #2	31.4015	0.101133	1.85215	hsa-miR-16_rep2	10.8605	0.109951	-1.12858	2.18643	3.09385	2.65645	normal	normal	plate 2
hsa-miR-219	PC3 miRNA_resent #2	32.6135	0.339889	1.59082	hsa-let-7a_rep1	13.1531	0.341041	0	1	1.46187	0.911131	low_exp_&_high_stdev	normal	plate 2
hsa-miR-219	PC3 miRNA_resent #2	32.6135	0.339889	1.59082	hsa-let-7a_rep2	13.2928	0.3404	0	1	1.41451	0.882401	low_exp_&_high_stdev	normal	plate 2
hsa-miR-219	PC3 miRNA_resent #2	32.6135	0.339889	1.59082	hsa-miR-16_rep1	11.8955	0.342364	0	1	1.62469	1.01076	low_exp_&_high_stdev	normal	plate 2
hsa-miR-219	PC3 miRNA_resent #2	32.6135	0.339889	1.59082	hsa-miR-16_rep2	11.989	0.342045	0	1	1.662	1.03443	low_exp_&_high_stdev	normal	plate 2
hsa-miR-22	LNCap miRNA_resent #2	26.3994	0.0769043	3.23429	hsa-let-7a_rep1	7.13331	0.0876841	0.880531	0.543167	1.34312	1.18939	normal	normal	plate 1
hsa-miR-22	LNCap miRNA_resent #2	26.3994	0.0769043	3.23429	hsa-let-7a_rep2	7.18669	0.0890021	0.680485	0.623955	1.04507	0.923766	normal	normal	plate 1
hsa-miR-22	LNCap miRNA_resent #2	26.3994	0.0769043	3.23429	hsa-miR-16_rep1	5.79055	0.161874	0.846838	0.556002	1.39967	1.11832	normal	normal	plate 1
hsa-miR-22	LNCap miRNA_resent #2	26.3994	0.0769043	3.23429	hsa-miR-16_rep2	6.29358	0.0769176	0.74723	0.595746	1.22243	1.09879	normal	normal	plate 1
hsa-miR-22	PC3 miRNA_resent #2	25.7539	0.137289	3.11642	hsa-let-7a_rep1	6.25278	0.152344	0	1	2.5861	2.09375	normal	normal	plate 1
hsa-miR-22	PC3 miRNA_resent #2	25.7539	0.137289	3.11642	hsa-let-7a_rep2	6.50621	0.155815	0	1	1.75431	1.4135	normal	normal	plate 1
hsa-miR-22	PC3 miRNA_resent #2	25.7539	0.137289	3.11642	hsa-miR-16_rep1	4.94371	0.145343	0	1	2.4887	2.03454	normal	normal	plate 1
hsa-miR-22	PC3 miRNA_resent #2	25.7539	0.137289	3.11642	hsa-miR-16_rep2	5.54635	0.142688	0	1	2.14763	1.76219	normal	normal	plate 1
hsa-miR-220	LNCap miRNA_resent #2	40	0	0.000848935	hsa-let-7a_rep1	14.9645	0.0146316	-0.575133	1.48981	1.31855	1.29208	not_expressed	not_expressed	plate 2
hsa-miR-220	LNCap miRNA_resent #2	40	0	0.000848935	hsa-let-7a_rep2	15.3136	0.018095	-0.365596	1.28841	1.10651	1.0791	not_expressed	not_expressed	plate 2
hsa-miR-220	LNCap miRNA_resent #2	40	0	0.000848935	hsa-miR-16_rep1	14.2868	0.0935046	0.00487956	0.996623	1.03444	0.908674	not_expressed	not_expressed	plate 2
hsa-miR-220	LNCap miRNA_resent #2	40	0	0.000848935	hsa-miR-16_rep2	14.4589	0.0431432	0.0834149	0.943821	0.967962	0.911766	not_expressed	not_expressed	plate 2
hsa-miR-220	PC3 miRNA_resent #2	40	0	0.017408	hsa-let-7a_rep1	15.5396	0.0280067	0	1	0.893289	0.859271	not_expressed	not_expressed	plate 2
hsa-miR-220	PC3 miRNA_resent #2	40	0	0.017408	hsa-let-7a_rep2	15.6792	0.0186335	0	1	0.859136	0.837228	not_expressed	not_expressed	plate 2
hsa-miR-220	PC3 miRNA_resent #2	40	0	0.017408	hsa-miR-16_rep1	14.2819	0.0410891	0	1	1.00091	0.945487	not_expressed	not_expressed	plate 2
hsa-miR-220	PC3 miRNA_resent #2	40	0	0.017408	hsa-miR-16_rep2	14.3755	0.0383366	0	1	1.02217	0.969261	not_expressed	not_expressed	plate 2
hsa-miR-221	LNCap miRNA_resent #2	27.3149	0.0610143	2.34894	hsa-let-7a_rep1	7.27938	0.0627442	5.60912	0.0204873	0.833867	0.764401	normal	normal	plate 2
hsa-miR-221	LNCap miRNA_resent #2	27.3149	0.0610143	2.34894	hsa-let-7a_rep2	7.62852	0.063641	5.81866	0.0177178	0.698525	0.639538	normal	normal	plate 2
hsa-miR-221	LNCap miRNA_resent #2	27.3149	0.0610143	2.34894	hsa-miR-16_rep1	6.60171	0.111651	6.18914	0.0137052	0.64074	0.54886	normal	normal	plate 2
hsa-miR-221	LNCap miRNA_resent #2	27.3149	0.0610143	2.34894	hsa-miR-16_rep2	6.77381	0.0747268	6.26767	0.012979	0.605176	0.545622	normal	normal	plate 2
hsa-miR-221	PC3 miRNA_resent #2	21.1306	0.0263089	2.34462	hsa-let-7a_rep1	1.67025	0.0384257	0	1	40.0213	37.9451	normal	normal	plate 2
hsa-miR-221	PC3 miRNA_resent #2	21.1306	0.0263089	2.34462	hsa-let-7a_rep2	1.80986	0.0322392	0	1	38.5763	36.8902	normal	normal	plate 2
hsa-miR-221	PC3 miRNA_resent #2	21.1306	0.0263089	2.34462	hsa-miR-16_rep1	0.412576	0.0487901	0	1	44.7584	41.8312	normal	normal	plate 2
hsa-miR-221	PC3 miRNA_resent #2	21.1306	0.0263089	2.34462	hsa-miR-16_rep2	0.506139	0.0464958	0	1	45.7236	42.8694	normal	normal	plate 2
hsa-miR-222	LNCap miRNA_resent #2	28.3321	0.0499078	1.38013	hsa-let-7a_rep1	8.29655	0.0520084	6.20308	0.0135733	0.580437	0.540061	normal	normal	plate 2
hsa-miR-222	LNCap miRNA_resent #2	28.3321	0.0499078	1.38013	hsa-let-7a_rep2	8.64569	0.0530869	6.41262	0.0117384	0.486289	0.451786	normal	normal	plate 2
hsa-miR-222	LNCap miRNA_resent #2	28.3321	0.0499078	1.38013	hsa-miR-16_rep1	7.61888	0.10599	6.78309	0.00907999	0.447577	0.386416	normal	normal	plate 2
hsa-miR-222	LNCap miRNA_resent #2	28.3321	0.0499078	1.38013	hsa-miR-16_rep2	7.79098	0.0659706	6.86163	0.00859892	0.421828	0.384962	normal	normal	plate 2
hsa-miR-222	PC3 miRNA_resent #2	21.5538	0.0194413	1.40171	hsa-let-7a_rep1	2.09346	0.0340931	0	1	42.2353	40.2855	normal	normal	plate 2
hsa-miR-222	PC3 miRNA_resent #2	21.5538	0.0194413	1.40171	hsa-let-7a_rep2	2.23307	0.026929	0	1	40.6828	39.192	normal	normal	plate 2
hsa-miR-222	PC3 miRNA_resent #2	21.5538	0.0194413	1.40171	hsa-miR-16_rep1	0.835786	0.0454564	0	1	47.2672	44.3805	normal	normal	plate 2
hsa-miR-222	PC3 miRNA_resent #2	21.5538	0.0194413	1.40171	hsa-miR-16_rep2	0.929349	0.0429844	0	1	48.2805	45.4876	normal	normal	plate 2
hsa-miR-223	LNCap miRNA_resent #2	36.0059	0.469955	0.772201	hsa-let-7a_rep1	14.9645	0.470183	-0.575133	1.48981	1.80814	0.942224	not_expressed	not_expressed	plate 2
hsa-miR-223	LNCap miRNA_resent #2	36.0059	0.469955	0.772201	hsa-let-7a_rep2	15.3136	0.470303	-0.365596	1.28841	1.51385	0.788738	not_expressed	not_expressed	plate 2
hsa-miR-223	LNCap miRNA_resent #2	36.0059	0.469955	0.772201	hsa-miR-16_rep1	14.2868	0.479167	0.00487956	0.996623	1.35145	0.695524	not_expressed	not_expressed	plate 2
hsa-miR-223	LNCap miRNA_resent #2	36.0059	0.469955	0.772201	hsa-miR-16_rep2	14.4589	0.471931	0.0834149	0.943821	1.30298	0.677338	not_expressed	not_expressed	plate 2
hsa-miR-223	PC3 miRNA_resent #2	36.9329	1.51337	0.590323	hsa-let-7a_rep1	15.5396	1.51363	0	1	2.50155	0.30684	not_expressed	not_expressed	plate 2
hsa-miR-223	PC3 miRNA_resent #2	36.9329	1.51337	0.590323	hsa-let-7a_rep2	15.6792	1.51349	0	1	2.42135	0.297062	not_expressed	not_expressed	plate 2
hsa-miR-223	PC3 miRNA_resent #2	36.9329	1.51337	0.590323	hsa-miR-16_rep1	14.2819	1.51393	0	1	2.7782	0.340632	not_expressed	not_expressed	plate 2
hsa-miR-223	PC3 miRNA_resent #2	36.9329	1.51337	0.590323	hsa-miR-16_rep2	14.3755	1.51386	0	1	2.84249	0.348549	not_expressed	not_expressed	plate 2
hsa-miR-224	LNCap miRNA_resent #2	30.3956	0.0809188	2.08276	hsa-let-7a_rep1	10.3601	0.082231	-3.95481	15.5066	1.2304	1.09784	normal	normal	plate 2
hsa-miR-224	LNCap miRNA_resent #2	30.3956	0.0809188	2.08276	hsa-let-7a_rep2	10.7092	0.0829173	-3.74527	13.4103	1.03054	0.91864	normal	normal	plate 2
hsa-miR-224	LNCap miRNA_resent #2	30.3956	0.0809188	2.08276	hsa-miR-16_rep1	9.68241	0.123657	-3.3748	10.3733	0.940542	0.792372	normal	normal	plate 2
hsa-miR-224	LNCap miRNA_resent #2	30.3956	0.0809188	2.08276	hsa-miR-16_rep2	9.85451	0.0917016	-3.29626	9.82368	0.891402	0.784989	normal	normal	plate 2
hsa-miR-224	PC3 miRNA_resent #2	33.7753	0.145325	1.36453	hsa-let-7a_rep1	14.3149	0.147999	0	1	0.0830474	0.0676429	normal	normal	plate 2
hsa-miR-224	PC3 miRNA_resent #2	33.7753	0.145325	1.36453	hsa-let-7a_rep2	14.4545	0.146514	0	1	0.0803103	0.0655482	normal	normal	plate 2
hsa-miR-224	PC3 miRNA_resent #2	33.7753	0.145325	1.36453	hsa-miR-16_rep1	13.0572	0.151022	0	1	0.0924059	0.0749507	normal	normal	plate 2
hsa-miR-224	PC3 miRNA_resent #2	33.7753	0.145325	1.36453	hsa-miR-16_rep2	13.1508	0.150296	0	1	0.0945014	0.0767274	normal	normal	plate 2
hsa-miR-23a	LNCap miRNA_resent #2	26.7964	0.0761476	3.55363	hsa-let-7a_rep1	7.53037	0.0870212	4.9495	0.0323632	1.21123	1.07358	normal	normal	plate 1
hsa-miR-23a	LNCap miRNA_resent #2	26.7964	0.0761476	3.55363	hsa-let-7a_rep2	7.58375	0.0883491	4.74945	0.0371768	0.942462	0.83382	normal	normal	plate 1
hsa-miR-23a	LNCap miRNA_resent #2	26.7964	0.0761476	3.55363	hsa-miR-16_rep1	6.18761	0.161516	4.91581	0.033128	1.2625	1.00923	normal	normal	plate 1
hsa-miR-23a	LNCap miRNA_resent #2	26.7964	0.0761476	3.55363	hsa-miR-16_rep2	6.69064	0.0761611	4.8162	0.035496	1.10232	0.99187	normal	normal	plate 1
hsa-miR-23a	PC3 miRNA_resent #2	22.082	0.0363253	3.6305	hsa-let-7a_rep1	2.58087	0.0753654	0	1	37.125	33.442	normal	normal	plate 1
hsa-miR-23a	PC3 miRNA_resent #2	22.082	0.0363253	3.6305	hsa-let-7a_rep2	2.8343	0.0821557	0	1	25.2422	22.525	normal	normal	plate 1
hsa-miR-23a	PC3 miRNA_resent #2	22.082	0.0363253	3.6305	hsa-miR-16_rep1	1.2718	0.0599646	0	1	35.5194	32.6862	normal	normal	plate 1
hsa-miR-23a	PC3 miRNA_resent #2	22.082	0.0363253	3.6305	hsa-miR-16_rep2	1.87444	0.0532071	0	1	30.5646	28.3913	normal	normal	plate 1
hsa-miR-23bN	LNCap miRNA_resent #2	25.4534	0.0712353	3.59497	hsa-let-7a_rep1	6.18739	0.0827568	2.55249	0.170461	0.42928	0.382751	normal	normal	plate 1
hsa-miR-23bN	LNCap miRNA_resent #2	25.4534	0.0712353	3.59497	hsa-let-7a_rep2	6.24077	0.0841521	2.35244	0.195815	0.334039	0.297258	normal	normal	plate 1
hsa-miR-23bN	LNCap miRNA_resent #2	25.4534	0.0712353	3.59497	hsa-miR-16_rep1	4.84463	0.159258	2.51879	0.174489	0.448073	0.359307	normal	normal	plate 1
hsa-miR-23bN	LNCap miRNA_resent #2	25.4534	0.0712353	3.59497	hsa-miR-16_rep2	5.34766	0.0712497	2.41918	0.186962	0.390506	0.353778	normal	normal	plate 1
hsa-miR-23bN	PC3 miRNA_resent #2	23.136	0.0274198	3.47733	hsa-let-7a_rep1	3.63491	0.0715001	0	1	2.49877	2.26298	normal	normal	plate 1
hsa-miR-23bN	PC3 miRNA_resent #2	23.136	0.0274198	3.47733	hsa-let-7a_rep2	3.88833	0.0786249	0	1	1.69937	1.52388	normal	normal	plate 1
hsa-miR-23bN	PC3 miRNA_resent #2	23.136	0.0274198	3.47733	hsa-miR-16_rep1	2.32584	0.0550279	0	1	2.38893	2.21347	normal	normal	plate 1
hsa-miR-23bN	PC3 miRNA_resent #2	23.136	0.0274198	3.47733	hsa-miR-16_rep2	2.92848	0.0475742	0	1	2.05469	1.92355	normal	normal	plate 1
hsa-miR-24	LNCap miRNA_resent #2	23.9438	0.0789543	2.99322	hsa-let-7a_rep1	4.67775	0.0894875	4.9953	0.031352	0.836843	0.739209	normal	normal	plate 1
hsa-miR-24	LNCap miRNA_resent #2	23.9438	0.0789543	2.99322	hsa-let-7a_rep2	4.73113	0.0907794	4.79525	0.0360152	0.651132	0.574136	normal	normal	plate 1
hsa-miR-24	LNCap miRNA_resent #2	23.9438	0.0789543	2.99322	hsa-miR-16_rep1	3.33499	0.162858	4.9616	0.0320929	0.871583	0.695438	normal	normal	plate 1
hsa-miR-24	LNCap miRNA_resent #2	23.9438	0.0789543	2.99322	hsa-miR-16_rep2	3.83802	0.0789673	4.862	0.0343869	0.761775	0.682785	normal	normal	plate 1
hsa-miR-24	PC3 miRNA_resent #2	19.1836	0.0340082	3.22044	hsa-let-7a_rep1	-0.317546	0.0742763	0	1	26.4119	23.8276	normal	normal	plate 1
hsa-miR-24	PC3 miRNA_resent #2	19.1836	0.0340082	3.22044	hsa-let-7a_rep2	-0.0641184	0.0811578	0	1	17.9592	16.0482	normal	normal	plate 1
hsa-miR-24	PC3 miRNA_resent #2	19.1836	0.0340082	3.22044	hsa-miR-16_rep1	-1.62662	0.0585899	0	1	25.2646	23.2937	normal	normal	plate 1
hsa-miR-24	PC3 miRNA_resent #2	19.1836	0.0340082	3.22044	hsa-miR-16_rep2	-1.02398	0.0516528	0	1	21.7376	20.2355	normal	normal	plate 1
hsa-miR-25	LNCap miRNA_resent #2	22.0212	0.0196338	4.18002	hsa-let-7a_rep1	2.7552	0.0464727	-0.104348	1.07501	0.887969	0.832566	normal	normal	plate 1
hsa-miR-25	LNCap miRNA_resent #2	22.0212	0.0196338	4.18002	hsa-let-7a_rep2	2.80858	0.0489141	-0.304394	1.2349	0.691463	0.64613	normal	normal	plate 1
hsa-miR-25	LNCap miRNA_resent #2	22.0212	0.0196338	4.18002	hsa-miR-16_rep1	1.41243	0.143786	-0.138041	1.10041	0.940308	0.770376	normal	normal	plate 1
hsa-miR-25	LNCap miRNA_resent #2	22.0212	0.0196338	4.18002	hsa-miR-16_rep2	1.91546	0.0196859	-0.23765	1.17907	0.799253	0.777736	normal	normal	plate 1
hsa-miR-25	PC3 miRNA_resent #2	22.3607	0.0167696	3.97344	hsa-let-7a_rep1	2.85955	0.0681295	0	1	0.838505	0.762935	normal	normal	plate 1
hsa-miR-25	PC3 miRNA_resent #2	22.3607	0.0167696	3.97344	hsa-let-7a_rep2	3.11297	0.0755728	0	1	0.570378	0.513645	normal	normal	plate 1
hsa-miR-25	PC3 miRNA_resent #2	22.3607	0.0167696	3.97344	hsa-miR-16_rep1	1.55047	0.0505711	0	1	0.801042	0.746807	normal	normal	plate 1
hsa-miR-25	PC3 miRNA_resent #2	22.3607	0.0167696	3.97344	hsa-miR-16_rep2	2.15311	0.04234	0	1	0.688596	0.649341	normal	normal	plate 1
hsa-miR-26aN	LNCap miRNA_resent #2	22.2692	0.0815455	4.24362	hsa-let-7a_rep1	3.00318	0.0917817	0.000391834	0.999728	1.09801	0.966826	normal	normal	plate 1
hsa-miR-26aN	LNCap miRNA_resent #2	22.2692	0.0815455	4.24362	hsa-let-7a_rep2	3.05656	0.0930417	-0.199654	1.14842	0.854323	0.75094	normal	normal	plate 1
hsa-miR-26aN	LNCap miRNA_resent #2	22.2692	0.0815455	4.24362	hsa-miR-16_rep1	1.66041	0.164129	-0.0333017	1.02335	1.14278	0.910222	normal	normal	plate 1
hsa-miR-26aN	LNCap miRNA_resent #2	22.2692	0.0815455	4.24362	hsa-miR-16_rep2	2.16344	0.081558	-0.13291	1.0965	0.999721	0.892845	normal	normal	plate 1
hsa-miR-26aN	PC3 miRNA_resent #2	22.5039	0.0282948	4.02821	hsa-let-7a_rep1	3.00279	0.0718402	0	1	1.08323	0.980549	normal	normal	plate 1
hsa-miR-26aN	PC3 miRNA_resent #2	22.5039	0.0282948	4.02821	hsa-let-7a_rep2	3.25621	0.0789343	0	1	0.73667	0.660313	normal	normal	plate 1
hsa-miR-26aN	PC3 miRNA_resent #2	22.5039	0.0282948	4.02821	hsa-miR-16_rep1	1.69372	0.0554691	0	1	1.03569	0.959031	normal	normal	plate 1
hsa-miR-26aN	PC3 miRNA_resent #2	22.5039	0.0282948	4.02821	hsa-miR-16_rep2	2.29635	0.0480839	0	1	0.890824	0.833379	normal	normal	plate 1
hsa-miR-26bN	LNCap miRNA_resent #2	23.0054	0.0908393	4.48336	hsa-let-7a_rep1	3.73932	0.10013	0.512355	0.701077	1.19094	1.03659	normal	normal	plate 1
hsa-miR-26bN	LNCap miRNA_resent #2	23.0054	0.0908393	4.48336	hsa-let-7a_rep2	3.7927	0.101286	0.312309	0.805352	0.926562	0.805182	normal	normal	plate 1
hsa-miR-26bN	LNCap miRNA_resent #2	23.0054	0.0908393	4.48336	hsa-miR-16_rep1	2.39656	0.16894	0.478661	0.717643	1.23647	0.978296	normal	normal	plate 1
hsa-miR-26bN	LNCap miRNA_resent #2	23.0054	0.0908393	4.48336	hsa-miR-16_rep2	2.89959	0.0908506	0.379053	0.768942	1.08504	0.956642	normal	normal	plate 1
hsa-miR-26bN	PC3 miRNA_resent #2	22.7281	0.0478392	4.31117	hsa-let-7a_rep1	3.22697	0.0815414	0	1	1.67698	1.49774	normal	normal	plate 1
hsa-miR-26bN	PC3 miRNA_resent #2	22.7281	0.0478392	4.31117	hsa-let-7a_rep2	3.48039	0.0878556	0	1	1.13985	1.00914	normal	normal	plate 1
hsa-miR-26bN	PC3 miRNA_resent #2	22.7281	0.0478392	4.31117	hsa-miR-16_rep1	1.9179	0.0675634	0	1	1.60604	1.46244	normal	normal	plate 1
hsa-miR-26bN	PC3 miRNA_resent #2	22.7281	0.0478392	4.31117	hsa-miR-16_rep2	2.52053	0.0616445	0	1	1.38281	1.26954	normal	normal	plate 1
hsa-miR-27aN	LNCap miRNA_resent #2	28.8752	0.107145	2.13361	hsa-let-7a_rep1	9.60912	0.115127	5.07552	0.0296563	1.53227	1.30623	normal	normal	plate 1
hsa-miR-27aN	LNCap miRNA_resent #2	28.8752	0.107145	2.13361	hsa-let-7a_rep2	9.6625	0.116134	4.87547	0.0340672	1.19199	1.01474	normal	normal	plate 1
hsa-miR-27aN	LNCap miRNA_resent #2	28.8752	0.107145	2.13361	hsa-miR-16_rep1	8.26636	0.178238	5.04182	0.0303571	1.58457	1.23766	normal	normal	plate 1
hsa-miR-27aN	LNCap miRNA_resent #2	28.8752	0.107145	2.13361	hsa-miR-16_rep2	8.76939	0.107155	4.94222	0.0325271	1.39728	1.2044	normal	normal	plate 1
hsa-miR-27aN	PC3 miRNA_resent #2	24.0347	0.0489437	2.47817	hsa-let-7a_rep1	4.5336	0.0821943	0	1	50.5014	45.0627	normal	normal	plate 1
hsa-miR-27aN	PC3 miRNA_resent #2	24.0347	0.0489437	2.47817	hsa-let-7a_rep2	4.78703	0.0884619	0	1	34.3247	30.3632	normal	normal	plate 1
hsa-miR-27aN	PC3 miRNA_resent #2	24.0347	0.0489437	2.47817	hsa-miR-16_rep1	3.22453	0.0683498	0	1	48.3694	43.9967	normal	normal	plate 1
hsa-miR-27aN	PC3 miRNA_resent #2	24.0347	0.0489437	2.47817	hsa-miR-16_rep2	3.82717	0.0625055	0	1	41.6484	38.1915	normal	normal	plate 1
hsa-miR-27bN	LNCap miRNA_resent #2	24.4248	0.0289126	4.26107	hsa-let-7a_rep1	5.15877	0.0510898	1.39617	0.379937	1.21994	1.13652	normal	normal	plate 1
hsa-miR-27bN	LNCap miRNA_resent #2	24.4248	0.0289126	4.26107	hsa-let-7a_rep2	5.21215	0.0533202	1.19612	0.436448	0.949829	0.882152	normal	normal	plate 1
hsa-miR-27bN	LNCap miRNA_resent #2	24.4248	0.0289126	4.26107	hsa-miR-16_rep1	3.81601	0.145344	1.36247	0.388915	1.28911	1.05386	normal	normal	plate 1
hsa-miR-27bN	LNCap miRNA_resent #2	24.4248	0.0289126	4.26107	hsa-miR-16_rep2	4.31904	0.028948	1.26286	0.416716	1.1016	1.05826	normal	normal	plate 1
hsa-miR-27bN	PC3 miRNA_resent #2	23.2637	0.0359918	4.15642	hsa-let-7a_rep1	3.76261	0.0752052	0	1	3.26501	2.94176	normal	normal	plate 1
hsa-miR-27bN	PC3 miRNA_resent #2	23.2637	0.0359918	4.15642	hsa-let-7a_rep2	4.01603	0.0820088	0	1	2.21998	1.98141	normal	normal	plate 1
hsa-miR-27bN	PC3 miRNA_resent #2	23.2637	0.0359918	4.15642	hsa-miR-16_rep1	2.45354	0.0597631	0	1	3.12372	2.87535	normal	normal	plate 1
hsa-miR-27bN	PC3 miRNA_resent #2	23.2637	0.0359918	4.15642	hsa-miR-16_rep2	3.05618	0.0529799	0	1	2.68792	2.49758	normal	normal	plate 1
hsa-miR-28	LNCap miRNA_resent #2	24.9345	0.0606651	3.52806	hsa-let-7a_rep1	5.66842	0.0738544	-0.763186	1.69723	0.987801	0.891671	normal	normal	plate 1
hsa-miR-28	LNCap miRNA_resent #2	24.9345	0.0606651	3.52806	hsa-let-7a_rep2	5.7218	0.0754146	-0.963232	1.94967	0.768733	0.692423	normal	normal	plate 1
hsa-miR-28	LNCap miRNA_resent #2	24.9345	0.0606651	3.52806	hsa-miR-16_rep1	4.32565	0.154819	-0.796879	1.73734	1.03424	0.834468	normal	normal	plate 1
hsa-miR-28	LNCap miRNA_resent #2	24.9345	0.0606651	3.52806	hsa-miR-16_rep2	4.82868	0.060682	-0.896488	1.86153	0.897541	0.825126	normal	normal	plate 1
hsa-miR-28	PC3 miRNA_resent #2	25.9327	0.0174999	3.24361	hsa-let-7a_rep1	6.4316	0.068313	0	1	0.579775	0.527389	normal	normal	plate 1
hsa-miR-28	PC3 miRNA_resent #2	25.9327	0.0174999	3.24361	hsa-let-7a_rep2	6.68503	0.0757382	0	1	0.394377	0.355069	normal	normal	plate 1
hsa-miR-28	PC3 miRNA_resent #2	25.9327	0.0174999	3.24361	hsa-miR-16_rep1	5.12253	0.050818	0	1	0.553896	0.516218	normal	normal	plate 1
hsa-miR-28	PC3 miRNA_resent #2	25.9327	0.0174999	3.24361	hsa-miR-16_rep2	5.72517	0.0426346	0	1	0.476159	0.448831	normal	normal	plate 1
hsa-miR-296	LNCap miRNA_resent #2	32.8159	0.181063	1.04363	hsa-let-7a_rep1	12.7804	0.181653	-0.141679	1.10319	1.08739	0.845314	normal	normal	plate 2
hsa-miR-296	LNCap miRNA_resent #2	32.8159	0.181063	1.04363	hsa-let-7a_rep2	13.1295	0.181965	0.0678583	0.954053	0.910527	0.70752	normal	normal	plate 2
hsa-miR-296	LNCap miRNA_resent #2	32.8159	0.181063	1.04363	hsa-miR-16_rep1	12.1027	0.203782	0.438334	0.737986	0.820178	0.618328	normal	normal	plate 2
hsa-miR-296	LNCap miRNA_resent #2	32.8159	0.181063	1.04363	hsa-miR-16_rep2	12.2748	0.186132	0.516869	0.698887	0.785073	0.606523	normal	normal	plate 2
hsa-miR-296	PC3 miRNA_resent #2	32.3824	0.172296	1.08535	hsa-let-7a_rep1	12.922	0.174558	0	1	0.980841	0.770024	normal	normal	plate 2
hsa-miR-296	PC3 miRNA_resent #2	32.3824	0.172296	1.08535	hsa-let-7a_rep2	13.0617	0.173301	0	1	0.948663	0.746061	normal	normal	plate 2
hsa-miR-296	PC3 miRNA_resent #2	32.3824	0.172296	1.08535	hsa-miR-16_rep1	11.6644	0.177128	0	1	1.09103	0.853482	normal	normal	plate 2
hsa-miR-296	PC3 miRNA_resent #2	32.3824	0.172296	1.08535	hsa-miR-16_rep2	11.7579	0.17651	0	1	1.11585	0.873649	normal	normal	plate 2
hsa-miR-299	LNCap miRNA_resent #2	40	0	0.0186591	hsa-let-7a_rep1	14.9645	0.0146316	-0.575133	1.48981	1.31855	1.29208	not_expressed	not_expressed	plate 2
hsa-miR-299	LNCap miRNA_resent #2	40	0	0.0186591	hsa-let-7a_rep2	15.3136	0.018095	-0.365596	1.28841	1.10651	1.0791	not_expressed	not_expressed	plate 2
hsa-miR-299	LNCap miRNA_resent #2	40	0	0.0186591	hsa-miR-16_rep1	14.2868	0.0935046	0.00487956	0.996623	1.03444	0.908674	not_expressed	not_expressed	plate 2
hsa-miR-299	LNCap miRNA_resent #2	40	0	0.0186591	hsa-miR-16_rep2	14.4589	0.0431432	0.0834149	0.943821	0.967962	0.911766	not_expressed	not_expressed	plate 2
hsa-miR-299	PC3 miRNA_resent #2	35.4358	0.389436	0.742101	hsa-let-7a_rep1	15.5396	0.390441	0	1	1.14841	0.668385	not_expressed	not_expressed	plate 2
hsa-miR-299	PC3 miRNA_resent #2	35.4358	0.389436	0.742101	hsa-let-7a_rep2	15.6792	0.389881	0	1	1.11127	0.647272	not_expressed	not_expressed	plate 2
hsa-miR-299	PC3 miRNA_resent #2	35.4358	0.389436	0.742101	hsa-miR-16_rep1	14.2819	0.391597	0	1	1.27617	0.741553	not_expressed	not_expressed	plate 2
hsa-miR-299	PC3 miRNA_resent #2	35.4358	0.389436	0.742101	hsa-miR-16_rep2	14.3755	0.391318	0	1	1.30551	0.758897	not_expressed	not_expressed	plate 2
hsa-miR-29aN	LNCap miRNA_resent #2	23.2605	0.0242727	3.9386	hsa-let-7a_rep1	3.99445	0.0486147	3.62825	0.0808701	1.38309	1.29295	normal	normal	plate 1
hsa-miR-29aN	LNCap miRNA_resent #2	23.2605	0.0242727	3.9386	hsa-let-7a_rep2	4.04783	0.0509536	3.4282	0.0928983	1.07694	1.00349	normal	normal	plate 1
hsa-miR-29aN	LNCap miRNA_resent #2	23.2605	0.0242727	3.9386	hsa-miR-16_rep1	2.65169	0.144492	3.59456	0.082781	1.46316	1.19756	normal	normal	plate 1
hsa-miR-29aN	LNCap miRNA_resent #2	23.2605	0.0242727	3.9386	hsa-miR-16_rep2	3.15472	0.0243148	3.49495	0.0886984	1.24706	1.20572	normal	normal	plate 1
hsa-miR-29aN	PC3 miRNA_resent #2	19.8673	0.0336875	3.76973	hsa-let-7a_rep1	0.366201	0.07413	0	1	17.4078	15.7077	normal	normal	plate 1
hsa-miR-29aN	PC3 miRNA_resent #2	19.8673	0.0336875	3.76973	hsa-let-7a_rep2	0.619628	0.0810239	0	1	11.8368	10.5792	normal	normal	plate 1
hsa-miR-29aN	PC3 miRNA_resent #2	19.8673	0.0336875	3.76973	hsa-miR-16_rep1	-0.94287	0.0584044	0	1	16.6512	15.3561	normal	normal	plate 1
hsa-miR-29aN	PC3 miRNA_resent #2	19.8673	0.0336875	3.76973	hsa-miR-16_rep2	-0.34023	0.0514423	0	1	14.3264	13.3403	normal	normal	plate 1
hsa-miR-29bN	LNCap miRNA_resent #2	23.0315	0.12597	4.91361	hsa-let-7a_rep1	3.76543	0.132826	1.22302	0.428384	2.27889	1.89563	normal	normal	plate 1
hsa-miR-29bN	LNCap miRNA_resent #2	23.0315	0.12597	4.91361	hsa-let-7a_rep2	3.81881	0.1337	1.02298	0.4921	1.77265	1.47274	normal	normal	plate 1
hsa-miR-29bN	LNCap miRNA_resent #2	23.0315	0.12597	4.91361	hsa-miR-16_rep1	2.42266	0.190151	1.18933	0.438507	2.34724	1.80333	normal	normal	plate 1
hsa-miR-29bN	LNCap miRNA_resent #2	23.0315	0.12597	4.91361	hsa-miR-16_rep2	2.92569	0.125978	1.08972	0.469852	2.07975	1.74649	normal	normal	plate 1
hsa-miR-29bN	PC3 miRNA_resent #2	22.0435	0.00285546	4.57514	hsa-let-7a_rep1	2.5424	0.0660951	0	1	5.07927	4.63456	normal	normal	plate 1
hsa-miR-29bN	PC3 miRNA_resent #2	22.0435	0.00285546	4.57514	hsa-let-7a_rep2	2.79583	0.073744	0	1	3.45558	3.11977	normal	normal	plate 1
hsa-miR-29bN	PC3 miRNA_resent #2	22.0435	0.00285546	4.57514	hsa-miR-16_rep1	1.23333	0.0477951	0	1	4.84985	4.53892	normal	normal	plate 1
hsa-miR-29bN	PC3 miRNA_resent #2	22.0435	0.00285546	4.57514	hsa-miR-16_rep2	1.83597	0.0389822	0	1	4.16737	3.94814	normal	normal	plate 1
hsa-miR-29cN	LNCap miRNA_resent #2	20.6693	0.0563009	4.43706	hsa-let-7a_rep1	1.4033	0.0703137	0.841481	0.558071	1.94431	1.76373	normal	normal	plate 1
hsa-miR-29cN	LNCap miRNA_resent #2	20.6693	0.0563009	4.43706	hsa-let-7a_rep2	1.45668	0.0719506	0.641434	0.641075	1.51319	1.36954	normal	normal	plate 1
hsa-miR-29cN	LNCap miRNA_resent #2	20.6693	0.0563009	4.43706	hsa-miR-16_rep1	0.0605318	0.153162	0.807787	0.571257	2.03837	1.64843	normal	normal	plate 1
hsa-miR-29cN	LNCap miRNA_resent #2	20.6693	0.0563009	4.43706	hsa-miR-16_rep2	0.563563	0.0563191	0.708179	0.612092	1.76564	1.63303	normal	normal	plate 1
hsa-miR-29cN	PC3 miRNA_resent #2	20.0629	0.0464165	4.22478	hsa-let-7a_rep1	0.561815	0.080715	0	1	3.50919	3.1377	normal	normal	plate 1
hsa-miR-29cN	PC3 miRNA_resent #2	20.0629	0.0464165	4.22478	hsa-let-7a_rep2	0.815242	0.0870891	0	1	2.38529	2.11402	normal	normal	plate 1
hsa-miR-29cN	PC3 miRNA_resent #2	20.0629	0.0464165	4.22478	hsa-miR-16_rep1	-0.747255	0.0665636	0	1	3.36033	3.06413	normal	normal	plate 1
hsa-miR-29cN	PC3 miRNA_resent #2	20.0629	0.0464165	4.22478	hsa-miR-16_rep2	-0.144616	0.0605471	0	1	2.89306	2.66014	normal	normal	plate 1
hsa-miR-301	LNCap miRNA_resent #2	24.7343	0.0162036	2.64714	hsa-let-7a_rep1	4.69875	0.0218321	1.1061	0.46455	1.68372	1.63352	normal	normal	plate 2
hsa-miR-301	LNCap miRNA_resent #2	24.7343	0.0162036	2.64714	hsa-let-7a_rep2	5.0479	0.0242896	1.31563	0.401749	1.41197	1.36521	normal	normal	plate 2
hsa-miR-301	LNCap miRNA_resent #2	24.7343	0.0162036	2.64714	hsa-miR-16_rep1	4.02109	0.0948982	1.68611	0.310764	1.31561	1.15343	normal	normal	plate 2
hsa-miR-301	LNCap miRNA_resent #2	24.7343	0.0162036	2.64714	hsa-miR-16_rep2	4.19319	0.0460857	1.76464	0.294299	1.23239	1.15612	normal	normal	plate 2
hsa-miR-301	PC3 miRNA_resent #2	23.053	0.0311035	2.68765	hsa-let-7a_rep1	3.59266	0.0418546	0	1	3.67507	3.4679	normal	normal	plate 2
hsa-miR-301	PC3 miRNA_resent #2	23.053	0.0311035	2.68765	hsa-let-7a_rep2	3.73227	0.0362579	0	1	3.54382	3.3701	normal	normal	plate 2
hsa-miR-301	PC3 miRNA_resent #2	23.053	0.0311035	2.68765	hsa-miR-16_rep1	2.33498	0.0515339	0	1	4.10811	3.82486	normal	normal	plate 2
hsa-miR-301	PC3 miRNA_resent #2	23.053	0.0311035	2.68765	hsa-miR-16_rep2	2.42854	0.0493673	0	1	4.19708	3.91945	normal	normal	plate 2
hsa-miR-302a	LNCap miRNA_resent #2	40	0	0.00163022	hsa-let-7a_rep1	14.9645	0.0146316	-0.575133	1.48981	1.31855	1.29208	not_expressed	not_expressed	plate 2
hsa-miR-302a	LNCap miRNA_resent #2	40	0	0.00163022	hsa-let-7a_rep2	15.3136	0.018095	-0.365596	1.28841	1.10651	1.0791	not_expressed	not_expressed	plate 2
hsa-miR-302a	LNCap miRNA_resent #2	40	0	0.00163022	hsa-miR-16_rep1	14.2868	0.0935046	0.00487956	0.996623	1.03444	0.908674	not_expressed	not_expressed	plate 2
hsa-miR-302a	LNCap miRNA_resent #2	40	0	0.00163022	hsa-miR-16_rep2	14.4589	0.0431432	0.0834149	0.943821	0.967962	0.911766	not_expressed	not_expressed	plate 2
hsa-miR-302a	PC3 miRNA_resent #2	40	0	0.0014227	hsa-let-7a_rep1	15.5396	0.0280067	0	1	0.893289	0.859271	not_expressed	not_expressed	plate 2
hsa-miR-302a	PC3 miRNA_resent #2	40	0	0.0014227	hsa-let-7a_rep2	15.6792	0.0186335	0	1	0.859136	0.837228	not_expressed	not_expressed	plate 2
hsa-miR-302a	PC3 miRNA_resent #2	40	0	0.0014227	hsa-miR-16_rep1	14.2819	0.0410891	0	1	1.00091	0.945487	not_expressed	not_expressed	plate 2
hsa-miR-302a	PC3 miRNA_resent #2	40	0	0.0014227	hsa-miR-16_rep2	14.3755	0.0383366	0	1	1.02217	0.969261	not_expressed	not_expressed	plate 2
hsa-miR-302b	LNCap miRNA_resent #2	40	0	0.0122077	hsa-let-7a_rep1	14.9645	0.0146316	-0.575133	1.48981	1.31855	1.29208	not_expressed	not_expressed	plate 2
hsa-miR-302b	LNCap miRNA_resent #2	40	0	0.0122077	hsa-let-7a_rep2	15.3136	0.018095	-0.365596	1.28841	1.10651	1.0791	not_expressed	not_expressed	plate 2
hsa-miR-302b	LNCap miRNA_resent #2	40	0	0.0122077	hsa-miR-16_rep1	14.2868	0.0935046	0.00487956	0.996623	1.03444	0.908674	not_expressed	not_expressed	plate 2
hsa-miR-302b	LNCap miRNA_resent #2	40	0	0.0122077	hsa-miR-16_rep2	14.4589	0.0431432	0.0834149	0.943821	0.967962	0.911766	not_expressed	not_expressed	plate 2
hsa-miR-302b	PC3 miRNA_resent #2	40	0	0.010599	hsa-let-7a_rep1	15.5396	0.0280067	0	1	0.893289	0.859271	not_expressed	not_expressed	plate 2
hsa-miR-302b	PC3 miRNA_resent #2	40	0	0.010599	hsa-let-7a_rep2	15.6792	0.0186335	0	1	0.859136	0.837228	not_expressed	not_expressed	plate 2
hsa-miR-302b	PC3 miRNA_resent #2	40	0	0.010599	hsa-miR-16_rep1	14.2819	0.0410891	0	1	1.00091	0.945487	not_expressed	not_expressed	plate 2
hsa-miR-302b	PC3 miRNA_resent #2	40	0	0.010599	hsa-miR-16_rep2	14.3755	0.0383366	0	1	1.02217	0.969261	not_expressed	not_expressed	plate 2
hsa-miR-302b*	LNCap miRNA_resent #2	40	0	0.0221349	hsa-let-7a_rep1	14.9645	0.0146316	-0.575133	1.48981	1.31855	1.29208	not_expressed	not_expressed	plate 2
hsa-miR-302b*	LNCap miRNA_resent #2	40	0	0.0221349	hsa-let-7a_rep2	15.3136	0.018095	-0.365596	1.28841	1.10651	1.0791	not_expressed	not_expressed	plate 2
hsa-miR-302b*	LNCap miRNA_resent #2	40	0	0.0221349	hsa-miR-16_rep1	14.2868	0.0935046	0.00487956	0.996623	1.03444	0.908674	not_expressed	not_expressed	plate 2
hsa-miR-302b*	LNCap miRNA_resent #2	40	0	0.0221349	hsa-miR-16_rep2	14.4589	0.0431432	0.0834149	0.943821	0.967962	0.911766	not_expressed	not_expressed	plate 2
hsa-miR-302b*	PC3 miRNA_resent #2	40	0	0.00990606	hsa-let-7a_rep1	15.5396	0.0280067	0	1	0.893289	0.859271	not_expressed	not_expressed	plate 2
hsa-miR-302b*	PC3 miRNA_resent #2	40	0	0.00990606	hsa-let-7a_rep2	15.6792	0.0186335	0	1	0.859136	0.837228	not_expressed	not_expressed	plate 2
hsa-miR-302b*	PC3 miRNA_resent #2	40	0	0.00990606	hsa-miR-16_rep1	14.2819	0.0410891	0	1	1.00091	0.945487	not_expressed	not_expressed	plate 2
hsa-miR-302b*	PC3 miRNA_resent #2	40	0	0.00990606	hsa-miR-16_rep2	14.3755	0.0383366	0	1	1.02217	0.969261	not_expressed	not_expressed	plate 2
hsa-miR-302c	LNCap miRNA_resent #2	40	0	0.00503592	hsa-let-7a_rep1	14.9645	0.0146316	-0.575133	1.48981	1.31855	1.29208	not_expressed	not_expressed	plate 2
hsa-miR-302c	LNCap miRNA_resent #2	40	0	0.00503592	hsa-let-7a_rep2	15.3136	0.018095	-0.365596	1.28841	1.10651	1.0791	not_expressed	not_expressed	plate 2
hsa-miR-302c	LNCap miRNA_resent #2	40	0	0.00503592	hsa-miR-16_rep1	14.2868	0.0935046	0.00487956	0.996623	1.03444	0.908674	not_expressed	not_expressed	plate 2
hsa-miR-302c	LNCap miRNA_resent #2	40	0	0.00503592	hsa-miR-16_rep2	14.4589	0.0431432	0.0834149	0.943821	0.967962	0.911766	not_expressed	not_expressed	plate 2
hsa-miR-302c	PC3 miRNA_resent #2	40	0	0.00471642	hsa-let-7a_rep1	15.5396	0.0280067	0	1	0.893289	0.859271	not_expressed	not_expressed	plate 2
hsa-miR-302c	PC3 miRNA_resent #2	40	0	0.00471642	hsa-let-7a_rep2	15.6792	0.0186335	0	1	0.859136	0.837228	not_expressed	not_expressed	plate 2
hsa-miR-302c	PC3 miRNA_resent #2	40	0	0.00471642	hsa-miR-16_rep1	14.2819	0.0410891	0	1	1.00091	0.945487	not_expressed	not_expressed	plate 2
hsa-miR-302c	PC3 miRNA_resent #2	40	0	0.00471642	hsa-miR-16_rep2	14.3755	0.0383366	0	1	1.02217	0.969261	not_expressed	not_expressed	plate 2
hsa-miR-302c*	LNCap miRNA_resent #2	40	0	0.0119399	hsa-let-7a_rep1	14.9645	0.0146316	-0.575133	1.48981	1.31855	1.29208	not_expressed	not_expressed	plate 2
hsa-miR-302c*	LNCap miRNA_resent #2	40	0	0.0119399	hsa-let-7a_rep2	15.3136	0.018095	-0.365596	1.28841	1.10651	1.0791	not_expressed	not_expressed	plate 2
hsa-miR-302c*	LNCap miRNA_resent #2	40	0	0.0119399	hsa-miR-16_rep1	14.2868	0.0935046	0.00487956	0.996623	1.03444	0.908674	not_expressed	not_expressed	plate 2
hsa-miR-302c*	LNCap miRNA_resent #2	40	0	0.0119399	hsa-miR-16_rep2	14.4589	0.0431432	0.0834149	0.943821	0.967962	0.911766	not_expressed	not_expressed	plate 2
hsa-miR-302c*	PC3 miRNA_resent #2	40	0	0.00983582	hsa-let-7a_rep1	15.5396	0.0280067	0	1	0.893289	0.859271	not_expressed	not_expressed	plate 2
hsa-miR-302c*	PC3 miRNA_resent #2	40	0	0.00983582	hsa-let-7a_rep2	15.6792	0.0186335	0	1	0.859136	0.837228	not_expressed	not_expressed	plate 2
hsa-miR-302c*	PC3 miRNA_resent #2	40	0	0.00983582	hsa-miR-16_rep1	14.2819	0.0410891	0	1	1.00091	0.945487	not_expressed	not_expressed	plate 2
hsa-miR-302c*	PC3 miRNA_resent #2	40	0	0.00983582	hsa-miR-16_rep2	14.3755	0.0383366	0	1	1.02217	0.969261	not_expressed	not_expressed	plate 2
hsa-miR-302d	LNCap miRNA_resent #2	40	0	0.00483664	hsa-let-7a_rep1	14.9645	0.0146316	-0.575133	1.48981	1.31855	1.29208	not_expressed	not_expressed	plate 2
hsa-miR-302d	LNCap miRNA_resent #2	40	0	0.00483664	hsa-let-7a_rep2	15.3136	0.018095	-0.365596	1.28841	1.10651	1.0791	not_expressed	not_expressed	plate 2
hsa-miR-302d	LNCap miRNA_resent #2	40	0	0.00483664	hsa-miR-16_rep1	14.2868	0.0935046	0.00487956	0.996623	1.03444	0.908674	not_expressed	not_expressed	plate 2
hsa-miR-302d	LNCap miRNA_resent #2	40	0	0.00483664	hsa-miR-16_rep2	14.4589	0.0431432	0.0834149	0.943821	0.967962	0.911766	not_expressed	not_expressed	plate 2
hsa-miR-302d	PC3 miRNA_resent #2	40	0	0.00134309	hsa-let-7a_rep1	15.5396	0.0280067	0	1	0.893289	0.859271	not_expressed	not_expressed	plate 2
hsa-miR-302d	PC3 miRNA_resent #2	40	0	0.00134309	hsa-let-7a_rep2	15.6792	0.0186335	0	1	0.859136	0.837228	not_expressed	not_expressed	plate 2
hsa-miR-302d	PC3 miRNA_resent #2	40	0	0.00134309	hsa-miR-16_rep1	14.2819	0.0410891	0	1	1.00091	0.945487	not_expressed	not_expressed	plate 2
hsa-miR-302d	PC3 miRNA_resent #2	40	0	0.00134309	hsa-miR-16_rep2	14.3755	0.0383366	0	1	1.02217	0.969261	not_expressed	not_expressed	plate 2
hsa-miR-30a-3p	LNCap miRNA_resent #2	27.186	0.0454899	4.75773	hsa-let-7a_rep1	7.91992	0.0619964	1.98639	0.25237	1.15103	1.05624	normal	normal	plate 1
hsa-miR-30a-3p	LNCap miRNA_resent #2	27.186	0.0454899	4.75773	hsa-let-7a_rep2	7.9733	0.063847	1.78634	0.289906	0.895942	0.82005	normal	normal	plate 1
hsa-miR-30a-3p	LNCap miRNA_resent #2	27.186	0.0454899	4.75773	hsa-miR-16_rep1	6.57716	0.149526	1.9527	0.258333	1.21064	0.983988	normal	normal	plate 1
hsa-miR-30a-3p	LNCap miRNA_resent #2	27.186	0.0454899	4.75773	hsa-miR-16_rep2	7.08019	0.0455124	1.85309	0.276799	1.04346	0.979655	normal	normal	plate 1
hsa-miR-30a-3p	PC3 miRNA_resent #2	25.4346	0.0228065	4.56523	hsa-let-7a_rep1	5.93353	0.0698609	0	1	4.58582	4.16252	normal	normal	plate 1
hsa-miR-30a-3p	PC3 miRNA_resent #2	25.4346	0.0228065	4.56523	hsa-let-7a_rep2	6.18696	0.0771373	0	1	3.11906	2.80274	normal	normal	plate 1
hsa-miR-30a-3p	PC3 miRNA_resent #2	25.4346	0.0228065	4.56523	hsa-miR-16_rep1	4.62446	0.0528806	0	1	4.38269	4.07289	normal	normal	plate 1
hsa-miR-30a-3p	PC3 miRNA_resent #2	25.4346	0.0228065	4.56523	hsa-miR-16_rep2	5.2271	0.0450732	0	1	3.76857	3.5403	normal	normal	plate 1
hsa-miR-30bN	LNCap miRNA_resent #2	21.903	0.0590996	4.28334	hsa-let-7a_rep1	2.63692	0.072574	0.836817	0.559878	0.966083	0.873616	normal	normal	plate 1
hsa-miR-30bN	LNCap miRNA_resent #2	21.903	0.0590996	4.28334	hsa-let-7a_rep2	2.6903	0.0741611	0.63677	0.643151	0.751845	0.678389	normal	normal	plate 1
hsa-miR-30bN	LNCap miRNA_resent #2	21.903	0.0590996	4.28334	hsa-miR-16_rep1	1.29416	0.154213	0.803123	0.573107	1.01197	0.81719	normal	normal	plate 1
hsa-miR-30bN	LNCap miRNA_resent #2	21.903	0.0590996	4.28334	hsa-miR-16_rep2	1.79719	0.0591169	0.703515	0.614074	0.877634	0.808577	normal	normal	plate 1
hsa-miR-30bN	PC3 miRNA_resent #2	21.3012	0.0557758	3.96483	hsa-let-7a_rep1	1.8001	0.086437	0	1	1.74219	1.54545	normal	normal	plate 1
hsa-miR-30bN	PC3 miRNA_resent #2	21.3012	0.0557758	3.96483	hsa-let-7a_rep2	2.05353	0.0924174	0	1	1.18389	1.04153	normal	normal	plate 1
hsa-miR-30bN	PC3 miRNA_resent #2	21.3012	0.0557758	3.96483	hsa-miR-16_rep1	0.491032	0.0733973	0	1	1.66957	1.50805	normal	normal	plate 1
hsa-miR-30bN	PC3 miRNA_resent #2	21.3012	0.0557758	3.96483	hsa-miR-16_rep2	1.09367	0.0679882	0	1	1.43801	1.30867	normal	normal	plate 1
hsa-miR-30c	LNCap miRNA_resent #2	23.0608	0.0359976	3.63234	hsa-let-7a_rep1	3.79477	0.0554081	1.31727	0.401293	0.652725	0.604465	normal	normal	plate 1
hsa-miR-30c	LNCap miRNA_resent #2	23.0608	0.0359976	3.63234	hsa-let-7a_rep2	3.84815	0.0574711	1.11723	0.460979	0.508145	0.469231	normal	normal	plate 1
hsa-miR-30c	LNCap miRNA_resent #2	23.0608	0.0359976	3.63234	hsa-miR-16_rep1	2.452	0.146917	1.28358	0.410775	0.688423	0.561568	normal	normal	plate 1
hsa-miR-30c	LNCap miRNA_resent #2	23.0608	0.0359976	3.63234	hsa-miR-16_rep2	2.95503	0.036026	1.18397	0.440138	0.590535	0.561766	normal	normal	plate 1
hsa-miR-30c	PC3 miRNA_resent #2	21.9786	0.0653645	3.24404	hsa-let-7a_rep1	2.47749	0.0929136	0	1	1.6694	1.46764	normal	normal	plate 1
hsa-miR-30c	PC3 miRNA_resent #2	21.9786	0.0653645	3.24404	hsa-let-7a_rep2	2.73092	0.0985015	0	1	1.13412	0.989359	normal	normal	plate 1
hsa-miR-30c	PC3 miRNA_resent #2	21.9786	0.0653645	3.24404	hsa-miR-16_rep1	1.16842	0.0809243	0	1	1.60098	1.43108	normal	normal	plate 1
hsa-miR-30c	PC3 miRNA_resent #2	21.9786	0.0653645	3.24404	hsa-miR-16_rep2	1.77106	0.0760525	0	1	1.37945	1.24142	normal	normal	plate 1
hsa-miR-30d	LNCap miRNA_resent #2	24.4674	0.0568782	2.57658	hsa-let-7a_rep1	5.20135	0.0707768	0.592105	0.663374	0.884725	0.802041	normal	normal	plate 1
hsa-miR-30d	LNCap miRNA_resent #2	24.4674	0.0568782	2.57658	hsa-let-7a_rep2	5.25473	0.0724033	0.392058	0.762042	0.688548	0.622792	normal	normal	plate 1
hsa-miR-30d	LNCap miRNA_resent #2	24.4674	0.0568782	2.57658	hsa-miR-16_rep1	3.85858	0.153375	0.558411	0.67905	0.927365	0.749739	normal	normal	plate 1
hsa-miR-30d	LNCap miRNA_resent #2	24.4674	0.0568782	2.57658	hsa-miR-16_rep2	4.36161	0.0568962	0.458803	0.72759	0.803489	0.742549	normal	normal	plate 1
hsa-miR-30d	PC3 miRNA_resent #2	24.1104	0.0336545	2.4682	hsa-let-7a_rep1	4.60924	0.074115	0	1	1.33676	1.20624	normal	normal	plate 1
hsa-miR-30d	PC3 miRNA_resent #2	24.1104	0.0336545	2.4682	hsa-let-7a_rep2	4.86267	0.0810102	0	1	0.908964	0.812407	normal	normal	plate 1
hsa-miR-30d	PC3 miRNA_resent #2	24.1104	0.0336545	2.4682	hsa-miR-16_rep1	3.30017	0.0583853	0	1	1.27866	1.17924	normal	normal	plate 1
hsa-miR-30d	PC3 miRNA_resent #2	24.1104	0.0336545	2.4682	hsa-miR-16_rep2	3.90281	0.0514207	0	1	1.10013	1.02444	normal	normal	plate 1
hsa-miR-30e	LNCap miRNA_resent #2	26.2766	0.0358057	4.18857	hsa-let-7a_rep1	7.01054	0.0552836	-0.232073	1.17452	2.52453	2.33828	normal	normal	plate 1
hsa-miR-30e	LNCap miRNA_resent #2	26.2766	0.0358057	4.18857	hsa-let-7a_rep2	7.06392	0.0573511	-0.432119	1.34921	1.96535	1.81514	normal	normal	plate 1
hsa-miR-30e	LNCap miRNA_resent #2	26.2766	0.0358057	4.18857	hsa-miR-16_rep1	5.66778	0.14687	-0.265767	1.20227	2.66274	2.17222	normal	normal	plate 1
hsa-miR-30e	LNCap miRNA_resent #2	26.2766	0.0358057	4.18857	hsa-miR-16_rep2	6.17081	0.0358343	-0.365375	1.28822	2.28389	2.17321	normal	normal	plate 1
hsa-miR-30e	PC3 miRNA_resent #2	26.7437	0.00463067	3.95926	hsa-let-7a_rep1	7.24261	0.0661956	0	1	2.16573	1.97584	normal	normal	plate 1
hsa-miR-30e	PC3 miRNA_resent #2	26.7437	0.00463067	3.95926	hsa-let-7a_rep2	7.49604	0.0738341	0	1	1.4734	1.33005	normal	normal	plate 1
hsa-miR-30e	PC3 miRNA_resent #2	26.7437	0.00463067	3.95926	hsa-miR-16_rep1	5.93354	0.0479339	0	1	2.06796	1.93501	normal	normal	plate 1
hsa-miR-30e	PC3 miRNA_resent #2	26.7437	0.00463067	3.95926	hsa-miR-16_rep2	6.53618	0.0391523	0	1	1.77699	1.68312	normal	normal	plate 1
hsa-miR-31	LNCap miRNA_resent #2	40	0	0.0519145	hsa-let-7a_rep1	15.734	0.0421216	14.5644	4.12756e-05	0.998982	0.942319	not_expressed	not_expressed	plate 1
hsa-miR-31	LNCap miRNA_resent #2	40	0	0.0519145	hsa-let-7a_rep2	15.7873	0.0448007	14.3643	4.74147e-05	0.778037	0.731186	not_expressed	not_expressed	plate 1
hsa-miR-31	LNCap miRNA_resent #2	40	0	0.0519145	hsa-miR-16_rep1	14.3912	0.142439	14.5307	4.22509e-05	1.06007	0.870117	not_expressed	not_expressed	plate 1
hsa-miR-31	LNCap miRNA_resent #2	40	0	0.0519145	hsa-miR-16_rep2	14.8942	0.00143116	14.431	4.52711e-05	0.890551	0.888785	not_expressed	not_expressed	plate 1
hsa-miR-31	PC3 miRNA_resent #2	20.6707	0.0731809	1.7503	hsa-let-7a_rep1	1.16961	0.0985691	0	1	25168.4	21953.9	normal	not_expressed	plate 1
hsa-miR-31	PC3 miRNA_resent #2	20.6707	0.0731809	1.7503	hsa-let-7a_rep2	1.42304	0.103853	0	1	17094.8	14802.6	normal	not_expressed	plate 1
hsa-miR-31	PC3 miRNA_resent #2	20.6707	0.0731809	1.7503	hsa-miR-16_rep1	-0.139459	0.0873594	0	1	24150	21395.5	normal	not_expressed	plate 1
hsa-miR-31	PC3 miRNA_resent #2	20.6707	0.0731809	1.7503	hsa-miR-16_rep2	0.46318	0.0828668	0	1	20813.8	18555	normal	not_expressed	plate 1
hsa-miR-32	LNCap miRNA_resent #2	25.5377	0.0125515	4.94482	hsa-let-7a_rep1	6.27166	0.0439518	-0.883062	1.84429	3.40829	3.20682	normal	normal	plate 1
hsa-miR-32	LNCap miRNA_resent #2	25.5377	0.0125515	4.94482	hsa-let-7a_rep2	6.32504	0.0465257	-1.08311	2.1186	2.65429	2.48849	normal	normal	plate 1
hsa-miR-32	LNCap miRNA_resent #2	25.5377	0.0125515	4.94482	hsa-miR-16_rep1	4.9289	0.142991	-0.916756	1.88787	3.6135	2.96374	normal	normal	plate 1
hsa-miR-32	LNCap miRNA_resent #2	25.5377	0.0125515	4.94482	hsa-miR-16_rep2	5.43193	0.0126328	-1.01636	2.02281	3.05815	3.00506	normal	normal	plate 1
hsa-miR-32	PC3 miRNA_resent #2	26.6558	0.0694769	4.54989	hsa-let-7a_rep1	7.15472	0.0958512	0	1	1.91572	1.67735	normal	normal	plate 1
hsa-miR-32	PC3 miRNA_resent #2	26.6558	0.0694769	4.54989	hsa-let-7a_rep2	7.40815	0.101277	0	1	1.30131	1.13085	normal	normal	plate 1
hsa-miR-32	PC3 miRNA_resent #2	26.6558	0.0694769	4.54989	hsa-miR-16_rep1	5.84565	0.0842809	0	1	1.83774	1.63509	normal	normal	plate 1
hsa-miR-32	PC3 miRNA_resent #2	26.6558	0.0694769	4.54989	hsa-miR-16_rep2	6.44829	0.0796147	0	1	1.58368	1.41819	normal	normal	plate 1
hsa-miR-320	LNCap miRNA_resent #2	24.6658	0.0396325	4.03907	hsa-let-7a_rep1	4.63028	0.0422471	0.677666	0.625176	0.628323	0.592581	normal	normal	plate 2
hsa-miR-320	LNCap miRNA_resent #2	24.6658	0.0396325	4.03907	hsa-let-7a_rep2	4.97943	0.0435679	0.854715	0.552975	0.526496	0.495638	normal	normal	plate 2
hsa-miR-320	LNCap miRNA_resent #2	24.6658	0.0396325	4.03907	hsa-miR-16_rep1	3.95262	0.101557	0.648523	0.637933	0.486294	0.422431	normal	normal	plate 2
hsa-miR-320	LNCap miRNA_resent #2	24.6658	0.0396325	4.03907	hsa-miR-16_rep2	4.12471	0.0585839	0.681011	0.623728	0.457381	0.421703	normal	normal	plate 2
hsa-miR-320	PC3 miRNA_resent #2	22.7645	0.0117718	3.97412	hsa-let-7a_rep1	3.30409	0.0303801	0	1	1.56255	1.4981	normal	normal	plate 2
hsa-miR-320	PC3 miRNA_resent #2	22.7645	0.0117718	3.97412	hsa-let-7a_rep2	3.4437	0.0220405	0	1	1.50388	1.45863	normal	normal	plate 2
hsa-miR-320	PC3 miRNA_resent #2	22.7645	0.0117718	3.97412	hsa-miR-16_rep1	2.04641	0.0427422	0	1	1.74992	1.64924	normal	normal	plate 2
hsa-miR-320	PC3 miRNA_resent #2	22.7645	0.0117718	3.97412	hsa-miR-16_rep2	2.13998	0.0401033	0	1	1.78723	1.69058	normal	normal	plate 2
hsa-miR-321	LNCap miRNA_resent #2	20.0956	0.0339235	3.82658	hsa-let-7a_rep1	0.0600562	0.0369444	-3.04714	8.2657	6.69351	6.35932	normal	normal	plate 2
hsa-miR-321	LNCap miRNA_resent #2	20.0956	0.0339235	3.82658	hsa-let-7a_rep2	0.409203	0.0384478	-2.8376	7.1483	5.60946	5.31831	normal	normal	plate 2
hsa-miR-321	LNCap miRNA_resent #2	20.0956	0.0339235	3.82658	hsa-miR-16_rep1	-0.61761	0.0994682	-2.46712	5.52941	5.19203	4.52326	normal	normal	plate 2
hsa-miR-321	LNCap miRNA_resent #2	20.0956	0.0339235	3.82658	hsa-miR-16_rep2	-0.445511	0.054883	-2.38859	5.23645	4.87788	4.52052	normal	normal	plate 2
hsa-miR-321	PC3 miRNA_resent #2	22.5676	0.0157061	3.58924	hsa-let-7a_rep1	3.10719	0.0321101	0	1	0.807084	0.771945	normal	normal	plate 2
hsa-miR-321	PC3 miRNA_resent #2	22.5676	0.0157061	3.58924	hsa-let-7a_rep2	3.2468	0.0243699	0	1	0.777106	0.751291	normal	normal	plate 2
hsa-miR-321	PC3 miRNA_resent #2	22.5676	0.0157061	3.58924	hsa-miR-16_rep1	1.84952	0.0439886	0	1	0.903562	0.850108	normal	normal	plate 2
hsa-miR-321	PC3 miRNA_resent #2	22.5676	0.0157061	3.58924	hsa-miR-16_rep2	1.94308	0.0414292	0	1	0.922878	0.871368	normal	normal	plate 2
hsa-miR-323	LNCap miRNA_resent #2	40	0	0.0231053	hsa-let-7a_rep1	14.9645	0.0146316	-0.575133	1.48981	1.31855	1.29208	not_expressed	not_expressed	plate 2
hsa-miR-323	LNCap miRNA_resent #2	40	0	0.0231053	hsa-let-7a_rep2	15.3136	0.018095	-0.365596	1.28841	1.10651	1.0791	not_expressed	not_expressed	plate 2
hsa-miR-323	LNCap miRNA_resent #2	40	0	0.0231053	hsa-miR-16_rep1	14.2868	0.0935046	0.00487956	0.996623	1.03444	0.908674	not_expressed	not_expressed	plate 2
hsa-miR-323	LNCap miRNA_resent #2	40	0	0.0231053	hsa-miR-16_rep2	14.4589	0.0431432	0.0834149	0.943821	0.967962	0.911766	not_expressed	not_expressed	plate 2
hsa-miR-323	PC3 miRNA_resent #2	35.2341	0.222925	0.976652	hsa-let-7a_rep1	15.5396	0.224677	0	1	1.02375	0.749767	not_expressed	not_expressed	plate 2
hsa-miR-323	PC3 miRNA_resent #2	35.2341	0.222925	0.976652	hsa-let-7a_rep2	15.6792	0.223702	0	1	0.990362	0.726293	not_expressed	not_expressed	plate 2
hsa-miR-323	PC3 miRNA_resent #2	35.2341	0.222925	0.976652	hsa-miR-16_rep1	14.2819	0.22668	0	1	1.13831	0.831356	not_expressed	not_expressed	plate 2
hsa-miR-323	PC3 miRNA_resent #2	35.2341	0.222925	0.976652	hsa-miR-16_rep2	14.3755	0.226197	0	1	1.16432	0.850921	not_expressed	not_expressed	plate 2
hsa-miR-324-3p	LNCap miRNA_resent #2	25.9602	0.0441824	3.23582	hsa-let-7a_rep1	5.92471	0.0465421	-1.63935	3.11525	0.995492	0.93329	normal	normal	plate 2
hsa-miR-324-3p	LNCap miRNA_resent #2	25.9602	0.0441824	3.23582	hsa-let-7a_rep2	6.27385	0.0477443	-1.42981	2.69411	0.834094	0.780674	normal	normal	plate 2
hsa-miR-324-3p	LNCap miRNA_resent #2	25.9602	0.0441824	3.23582	hsa-miR-16_rep1	5.24704	0.103418	-1.05933	2.08397	0.769169	0.666435	normal	normal	plate 2
hsa-miR-324-3p	LNCap miRNA_resent #2	25.9602	0.0441824	3.23582	hsa-miR-16_rep2	5.41914	0.0617529	-0.980799	1.97356	0.724093	0.664684	normal	normal	plate 2
hsa-miR-324-3p	PC3 miRNA_resent #2	27.0244	0.00721138	3.0203	hsa-let-7a_rep1	7.56405	0.0289202	0	1	0.315675	0.30327	normal	normal	plate 2
hsa-miR-324-3p	PC3 miRNA_resent #2	27.0244	0.00721138	3.0203	hsa-let-7a_rep2	7.70366	0.0199803	0	1	0.303698	0.295401	normal	normal	plate 2
hsa-miR-324-3p	PC3 miRNA_resent #2	27.0244	0.00721138	3.0203	hsa-miR-16_rep1	6.30637	0.0417172	0	1	0.353636	0.333765	normal	normal	plate 2
hsa-miR-324-3p	PC3 miRNA_resent #2	27.0244	0.00721138	3.0203	hsa-miR-16_rep2	6.39994	0.039009	0	1	0.361158	0.342146	normal	normal	plate 2
hsa-miR-324-5p	LNCap miRNA_resent #2	25.0377	0.0454599	3.00395	hsa-let-7a_rep1	5.00221	0.0477565	-0.582913	1.49787	1.03675	0.970333	normal	normal	plate 2
hsa-miR-324-5p	LNCap miRNA_resent #2	25.0377	0.0454599	3.00395	hsa-let-7a_rep2	5.35136	0.0489288	-0.373375	1.29538	0.868642	0.811676	normal	normal	plate 2
hsa-miR-324-5p	LNCap miRNA_resent #2	25.0377	0.0454599	3.00395	hsa-miR-16_rep1	4.32455	0.10397	-0.00289985	1.00201	0.800677	0.693204	normal	normal	plate 2
hsa-miR-324-5p	LNCap miRNA_resent #2	25.0377	0.0454599	3.00395	hsa-miR-16_rep2	4.49665	0.0626733	0.0756355	0.948924	0.753947	0.691207	normal	normal	plate 2
hsa-miR-324-5p	PC3 miRNA_resent #2	25.0455	0.0142687	2.84453	hsa-let-7a_rep1	5.58513	0.031432	0	1	0.68436	0.65518	normal	normal	plate 2
hsa-miR-324-5p	PC3 miRNA_resent #2	25.0455	0.0142687	2.84453	hsa-let-7a_rep2	5.72474	0.0234692	0	1	0.658839	0.637749	normal	normal	plate 2
hsa-miR-324-5p	PC3 miRNA_resent #2	25.0455	0.0142687	2.84453	hsa-miR-16_rep1	4.32745	0.0434961	0	1	0.766267	0.721428	normal	normal	plate 2
hsa-miR-324-5p	PC3 miRNA_resent #2	25.0455	0.0142687	2.84453	hsa-miR-16_rep2	4.42101	0.0409059	0	1	0.782631	0.739485	normal	normal	plate 2
hsa-miR-325N	LNCap miRNA_resent #2	40	0	0.0212502	hsa-let-7a_rep1	14.9645	0.0146316	-0.575133	1.48981	1.31855	1.29208	not_expressed	not_expressed	plate 2
hsa-miR-325N	LNCap miRNA_resent #2	40	0	0.0212502	hsa-let-7a_rep2	15.3136	0.018095	-0.365596	1.28841	1.10651	1.0791	not_expressed	not_expressed	plate 2
hsa-miR-325N	LNCap miRNA_resent #2	40	0	0.0212502	hsa-miR-16_rep1	14.2868	0.0935046	0.00487956	0.996623	1.03444	0.908674	not_expressed	not_expressed	plate 2
hsa-miR-325N	LNCap miRNA_resent #2	40	0	0.0212502	hsa-miR-16_rep2	14.4589	0.0431432	0.0834149	0.943821	0.967962	0.911766	not_expressed	not_expressed	plate 2
hsa-miR-325N	PC3 miRNA_resent #2	40	0	0.0270917	hsa-let-7a_rep1	15.5396	0.0280067	0	1	0.893289	0.859271	not_expressed	not_expressed	plate 2
hsa-miR-325N	PC3 miRNA_resent #2	40	0	0.0270917	hsa-let-7a_rep2	15.6792	0.0186335	0	1	0.859136	0.837228	not_expressed	not_expressed	plate 2
hsa-miR-325N	PC3 miRNA_resent #2	40	0	0.0270917	hsa-miR-16_rep1	14.2819	0.0410891	0	1	1.00091	0.945487	not_expressed	not_expressed	plate 2
hsa-miR-325N	PC3 miRNA_resent #2	40	0	0.0270917	hsa-miR-16_rep2	14.3755	0.0383366	0	1	1.02217	0.969261	not_expressed	not_expressed	plate 2
hsa-miR-326	LNCap miRNA_resent #2	32.3833	0.219981	0.965162	hsa-let-7a_rep1	12.3478	0.220467	-1.07417	2.10551	1.48338	1.09274	normal	normal	plate 2
hsa-miR-326	LNCap miRNA_resent #2	32.3833	0.219981	0.965162	hsa-let-7a_rep2	12.6969	0.220724	-0.864632	1.82088	1.24207	0.914651	normal	normal	plate 2
hsa-miR-326	LNCap miRNA_resent #2	32.3833	0.219981	0.965162	hsa-miR-16_rep1	11.6701	0.239029	-0.494157	1.4085	1.1161	0.801295	normal	normal	plate 2
hsa-miR-326	LNCap miRNA_resent #2	32.3833	0.219981	0.965162	hsa-miR-16_rep2	11.8422	0.224172	-0.415621	1.33387	1.0704	0.784477	normal	normal	plate 2
hsa-miR-326	PC3 miRNA_resent #2	32.8823	0.121523	0.902107	hsa-let-7a_rep1	13.4219	0.124709	0	1	0.659279	0.554609	normal	normal	plate 2
hsa-miR-326	PC3 miRNA_resent #2	32.8823	0.121523	0.902107	hsa-let-7a_rep2	13.5615	0.122944	0	1	0.637426	0.537539	normal	normal	plate 2
hsa-miR-326	PC3 miRNA_resent #2	32.8823	0.121523	0.902107	hsa-miR-16_rep1	12.1642	0.128282	0	1	0.733852	0.614292	normal	normal	plate 2
hsa-miR-326	PC3 miRNA_resent #2	32.8823	0.121523	0.902107	hsa-miR-16_rep2	12.2578	0.127427	0	1	0.750425	0.62891	normal	normal	plate 2
hsa-miR-328	LNCap miRNA_resent #2	32.1182	0.191981	1.34312	hsa-let-7a_rep1	12.0827	0.192538	-1.33289	2.51907	0.832764	0.63768	normal	normal	plate 2
hsa-miR-328	LNCap miRNA_resent #2	32.1182	0.191981	1.34312	hsa-let-7a_rep2	12.4318	0.192832	-1.12335	2.17853	0.697309	0.533739	normal	normal	plate 2
hsa-miR-328	LNCap miRNA_resent #2	32.1182	0.191981	1.34312	hsa-miR-16_rep1	11.405	0.213541	-0.752878	1.68515	0.627634	0.466812	normal	normal	plate 2
hsa-miR-328	LNCap miRNA_resent #2	32.1182	0.191981	1.34312	hsa-miR-16_rep2	11.5771	0.196769	-0.674343	1.59587	0.601136	0.457621	normal	normal	plate 2
hsa-miR-328	PC3 miRNA_resent #2	32.8759	0.0726571	1.18972	hsa-let-7a_rep1	13.4156	0.077868	0	1	0.305325	0.274082	normal	normal	plate 2
hsa-miR-328	PC3 miRNA_resent #2	32.8759	0.0726571	1.18972	hsa-let-7a_rep2	13.5552	0.0750084	0	1	0.294981	0.265848	normal	normal	plate 2
hsa-miR-328	PC3 miRNA_resent #2	32.8759	0.0726571	1.18972	hsa-miR-16_rep1	12.1579	0.0834708	0	1	0.34034	0.303151	normal	normal	plate 2
hsa-miR-328	PC3 miRNA_resent #2	32.8759	0.0726571	1.18972	hsa-miR-16_rep2	12.2514	0.0821508	0	1	0.347914	0.310465	normal	normal	plate 2
hsa-miR-33	LNCap miRNA_resent #2	27.6178	0.0343252	2.52756	hsa-let-7a_rep1	8.3518	0.0543364	-2.45138	5.46939	3.54224	3.28522	normal	normal	plate 1
hsa-miR-33	LNCap miRNA_resent #2	27.6178	0.0343252	2.52756	hsa-let-7a_rep2	8.40518	0.0564387	-2.65143	6.28288	2.7577	2.55016	normal	normal	plate 1
hsa-miR-33	LNCap miRNA_resent #2	27.6178	0.0343252	2.52756	hsa-miR-16_rep1	7.00904	0.146516	-2.48507	5.59863	3.7377	3.05066	normal	normal	plate 1
hsa-miR-33	LNCap miRNA_resent #2	27.6178	0.0343252	2.52756	hsa-miR-16_rep2	7.51207	0.034355	-2.58468	5.99883	3.20341	3.05442	normal	normal	plate 1
hsa-miR-33	PC3 miRNA_resent #2	30.3043	0.0977512	1.40647	hsa-let-7a_rep1	10.8032	0.117965	0	1	0.676851	0.57474	normal	normal	plate 1
hsa-miR-33	PC3 miRNA_resent #2	30.3043	0.0977512	1.40647	hsa-let-7a_rep2	11.0566	0.122415	0	1	0.459462	0.387747	normal	normal	plate 1
hsa-miR-33	PC3 miRNA_resent #2	30.3043	0.0977512	1.40647	hsa-miR-16_rep1	9.49411	0.108773	0	1	0.650371	0.559337	normal	normal	plate 1
hsa-miR-33	PC3 miRNA_resent #2	30.3043	0.0977512	1.40647	hsa-miR-16_rep2	10.0968	0.105199	0	1	0.560883	0.484771	normal	normal	plate 1
hsa-miR-330	LNCap miRNA_resent #2	33.2152	0.111353	0.596378	hsa-let-7a_rep1	13.1797	0.11231	2.4625	0.181432	0.587383	0.502694	normal	normal	plate 2
hsa-miR-330	LNCap miRNA_resent #2	33.2152	0.111353	0.596378	hsa-let-7a_rep2	13.5289	0.112814	2.67203	0.156905	0.491912	0.420695	normal	normal	plate 2
hsa-miR-330	LNCap miRNA_resent #2	33.2152	0.111353	0.596378	hsa-miR-16_rep1	12.5021	0.145405	3.04251	0.121371	0.446423	0.364925	normal	normal	plate 2
hsa-miR-330	LNCap miRNA_resent #2	33.2152	0.111353	0.596378	hsa-miR-16_rep2	12.6742	0.119419	3.12104	0.11494	0.424853	0.360032	normal	normal	plate 2
hsa-miR-330	PC3 miRNA_resent #2	30.1776	0.113311	0.853326	hsa-let-7a_rep1	10.7172	0.116721	0	1	3.24739	2.76224	normal	normal	plate 2
hsa-miR-330	PC3 miRNA_resent #2	30.1776	0.113311	0.853326	hsa-let-7a_rep2	10.8568	0.114833	0	1	3.13948	2.67745	normal	normal	plate 2
hsa-miR-330	PC3 miRNA_resent #2	30.1776	0.113311	0.853326	hsa-miR-16_rep1	9.45955	0.120531	0	1	3.6153	3.05899	normal	normal	plate 2
hsa-miR-330	PC3 miRNA_resent #2	30.1776	0.113311	0.853326	hsa-miR-16_rep2	9.55311	0.11962	0	1	3.69681	3.1319	normal	normal	plate 2
hsa-miR-331	LNCap miRNA_resent #2	25.7418	0.0731571	1.65809	hsa-let-7a_rep1	5.70626	0.0746059	1.0652	0.477906	0.756383	0.682063	normal	normal	plate 2
hsa-miR-331	LNCap miRNA_resent #2	25.7418	0.0731571	1.65809	hsa-let-7a_rep2	6.05541	0.0753617	1.27474	0.4133	0.633555	0.570706	normal	normal	plate 2
hsa-miR-331	LNCap miRNA_resent #2	25.7418	0.0731571	1.65809	hsa-miR-16_rep1	5.0286	0.118723	1.64521	0.319699	0.579275	0.491368	normal	normal	plate 2
hsa-miR-331	LNCap miRNA_resent #2	25.7418	0.0731571	1.65809	hsa-miR-16_rep2	5.2007	0.0849311	1.72375	0.302761	0.548312	0.48741	normal	normal	plate 2
hsa-miR-331	PC3 miRNA_resent #2	24.1014	0.00512496	1.785	hsa-let-7a_rep1	4.64106	0.0284718	0	1	1.53289	1.47357	normal	normal	plate 2
hsa-miR-331	PC3 miRNA_resent #2	24.1014	0.00512496	1.785	hsa-let-7a_rep2	4.78067	0.0193255	0	1	1.47452	1.43554	normal	normal	plate 2
hsa-miR-331	PC3 miRNA_resent #2	24.1014	0.00512496	1.785	hsa-miR-16_rep1	3.38338	0.0414075	0	1	1.71739	1.62159	normal	normal	plate 2
hsa-miR-331	PC3 miRNA_resent #2	24.1014	0.00512496	1.785	hsa-miR-16_rep2	3.47695	0.0386777	0	1	1.7539	1.66233	normal	normal	plate 2
hsa-miR-335	LNCap miRNA_resent #2	27.6895	0.0459189	2.89098	hsa-let-7a_rep1	7.65401	0.0481937	0.728127	0.603687	2.12285	1.98566	normal	normal	plate 2
hsa-miR-335	LNCap miRNA_resent #2	27.6895	0.0459189	2.89098	hsa-let-7a_rep2	8.00315	0.0493556	0.937664	0.522078	1.77862	1.661	normal	normal	plate 2
hsa-miR-335	LNCap miRNA_resent #2	27.6895	0.0459189	2.89098	hsa-miR-16_rep1	6.97634	0.104171	1.30814	0.403841	1.6392	1.41878	normal	normal	plate 2
hsa-miR-335	LNCap miRNA_resent #2	27.6895	0.0459189	2.89098	hsa-miR-16_rep2	7.14844	0.063007	1.38667	0.382445	1.54368	1.41456	normal	normal	plate 2
hsa-miR-335	PC3 miRNA_resent #2	26.3863	0.0417039	2.92306	hsa-let-7a_rep1	6.92588	0.0502353	0	1	3.52146	3.28456	normal	normal	plate 2
hsa-miR-335	PC3 miRNA_resent #2	26.3863	0.0417039	2.92306	hsa-let-7a_rep2	7.06549	0.0456773	0	1	3.39815	3.18964	normal	normal	plate 2
hsa-miR-335	PC3 miRNA_resent #2	26.3863	0.0417039	2.92306	hsa-miR-16_rep1	5.6682	0.0585451	0	1	3.93267	3.6261	normal	normal	plate 2
hsa-miR-335	PC3 miRNA_resent #2	26.3863	0.0417039	2.92306	hsa-miR-16_rep2	5.76176	0.0566472	0	1	4.01858	3.71508	normal	normal	plate 2
hsa-miR-337	LNCap miRNA_resent #2	40	0	-0.00311424	hsa-let-7a_rep1	14.9645	0.0146316	-0.575133	1.48981	1.31855	1.29208	not_expressed	not_expressed	plate 2
hsa-miR-337	LNCap miRNA_resent #2	40	0	-0.00311424	hsa-let-7a_rep2	15.3136	0.018095	-0.365596	1.28841	1.10651	1.0791	not_expressed	not_expressed	plate 2
hsa-miR-337	LNCap miRNA_resent #2	40	0	-0.00311424	hsa-miR-16_rep1	14.2868	0.0935046	0.00487956	0.996623	1.03444	0.908674	not_expressed	not_expressed	plate 2
hsa-miR-337	LNCap miRNA_resent #2	40	0	-0.00311424	hsa-miR-16_rep2	14.4589	0.0431432	0.0834149	0.943821	0.967962	0.911766	not_expressed	not_expressed	plate 2
hsa-miR-337	PC3 miRNA_resent #2	40	0	-0.0039432	hsa-let-7a_rep1	15.5396	0.0280067	0	1	0.893289	0.859271	not_expressed	not_expressed	plate 2
hsa-miR-337	PC3 miRNA_resent #2	40	0	-0.0039432	hsa-let-7a_rep2	15.6792	0.0186335	0	1	0.859136	0.837228	not_expressed	not_expressed	plate 2
hsa-miR-337	PC3 miRNA_resent #2	40	0	-0.0039432	hsa-miR-16_rep1	14.2819	0.0410891	0	1	1.00091	0.945487	not_expressed	not_expressed	plate 2
hsa-miR-337	PC3 miRNA_resent #2	40	0	-0.0039432	hsa-miR-16_rep2	14.3755	0.0383366	0	1	1.02217	0.969261	not_expressed	not_expressed	plate 2
hsa-miR-338	LNCap miRNA_resent #2	37.2716	0.480269	0.406556	hsa-let-7a_rep1	14.9645	0.480492	-0.362096	1.28529	1.82111	0.935515	not_expressed	not_expressed	plate 2
hsa-miR-338	LNCap miRNA_resent #2	37.2716	0.480269	0.406556	hsa-let-7a_rep2	15.3136	0.48061	-0.152559	1.11154	1.52471	0.783124	not_expressed	not_expressed	plate 2
hsa-miR-338	LNCap miRNA_resent #2	37.2716	0.480269	0.406556	hsa-miR-16_rep1	14.2868	0.489287	0.217917	0.859806	1.36096	0.690662	not_expressed	not_expressed	plate 2
hsa-miR-338	LNCap miRNA_resent #2	37.2716	0.480269	0.406556	hsa-miR-16_rep2	14.4589	0.482203	0.296452	0.814252	1.31229	0.672533	not_expressed	not_expressed	plate 2
hsa-miR-338	PC3 miRNA_resent #2	34.787	0.477475	0.754199	hsa-let-7a_rep1	15.3266	0.478296	0	1	1.41473	0.728971	low_exp_&_high_stdev	not_expressed	plate 2
hsa-miR-338	PC3 miRNA_resent #2	34.787	0.477475	0.754199	hsa-let-7a_rep2	15.4662	0.477839	0	1	1.36908	0.705894	low_exp_&_high_stdev	not_expressed	plate 2
hsa-miR-338	PC3 miRNA_resent #2	34.787	0.477475	0.754199	hsa-miR-16_rep1	14.0689	0.47924	0	1	1.57189	0.80889	low_exp_&_high_stdev	not_expressed	plate 2
hsa-miR-338	PC3 miRNA_resent #2	34.787	0.477475	0.754199	hsa-miR-16_rep2	14.1625	0.479012	0	1	1.60808	0.82778	low_exp_&_high_stdev	not_expressed	plate 2
hsa-miR-339	LNCap miRNA_resent #2	27.5908	0.0811993	2.37945	hsa-let-7a_rep1	7.55527	0.082507	0.0811552	0.9453	0.501621	0.447406	normal	normal	plate 2
hsa-miR-339	LNCap miRNA_resent #2	27.5908	0.0811993	2.37945	hsa-let-7a_rep2	7.90441	0.083191	0.290692	0.81751	0.420143	0.374378	normal	normal	plate 2
hsa-miR-339	LNCap miRNA_resent #2	27.5908	0.0811993	2.37945	hsa-miR-16_rep1	6.8776	0.12384	0.661168	0.632366	0.383425	0.32294	normal	normal	plate 2
hsa-miR-339	LNCap miRNA_resent #2	27.5908	0.0811993	2.37945	hsa-miR-16_rep2	7.0497	0.0919492	0.739703	0.598863	0.363409	0.319917	normal	normal	plate 2
hsa-miR-339	PC3 miRNA_resent #2	26.9345	0.0397218	2.40676	hsa-let-7a_rep1	7.47411	0.0486024	0	1	0.518322	0.48455	normal	normal	plate 2
hsa-miR-339	PC3 miRNA_resent #2	26.9345	0.0397218	2.40676	hsa-let-7a_rep2	7.61372	0.0438751	0	1	0.500114	0.470601	normal	normal	plate 2
hsa-miR-339	PC3 miRNA_resent #2	26.9345	0.0397218	2.40676	hsa-miR-16_rep1	6.21643	0.0571501	0	1	0.578944	0.534846	normal	normal	plate 2
hsa-miR-339	PC3 miRNA_resent #2	26.9345	0.0397218	2.40676	hsa-miR-16_rep2	6.30999	0.0552043	0	1	0.591572	0.547988	normal	normal	plate 2
hsa-miR-340	LNCap miRNA_resent #2	28.4841	0.0874482	2.82326	hsa-let-7a_rep1	8.44857	0.0886639	-1.705	3.2603	1.28408	1.13556	normal	normal	plate 2
hsa-miR-340	LNCap miRNA_resent #2	28.4841	0.0874482	2.82326	hsa-let-7a_rep2	8.79772	0.0893007	-1.49547	2.81955	1.07547	0.950244	normal	normal	plate 2
hsa-miR-340	LNCap miRNA_resent #2	28.4841	0.0874482	2.82326	hsa-miR-16_rep1	7.7709	0.128025	-1.12499	2.181	0.980176	0.820778	normal	normal	plate 2
hsa-miR-340	LNCap miRNA_resent #2	28.4841	0.0874482	2.82326	hsa-miR-16_rep2	7.943	0.0975117	-1.04645	2.06545	0.929895	0.812318	normal	normal	plate 2
hsa-miR-340	PC3 miRNA_resent #2	29.6139	0.0574401	2.57605	hsa-let-7a_rep1	10.1536	0.0639041	0	1	0.387153	0.35433	normal	normal	plate 2
hsa-miR-340	PC3 miRNA_resent #2	29.6139	0.0574401	2.57605	hsa-let-7a_rep2	10.2932	0.0603868	0	1	0.373866	0.343842	normal	normal	plate 2
hsa-miR-340	PC3 miRNA_resent #2	29.6139	0.0574401	2.57605	hsa-miR-16_rep1	8.89589	0.0706235	0	1	0.431886	0.391606	normal	normal	plate 2
hsa-miR-340	PC3 miRNA_resent #2	29.6139	0.0574401	2.57605	hsa-miR-16_rep2	8.98946	0.0690584	0	1	0.441422	0.401122	normal	normal	plate 2
hsa-miR-342	LNCap miRNA_resent #2	25.7168	0.119448	2.6551	hsa-let-7a_rep1	5.68132	0.12034	0.971271	0.510057	0.586573	0.496444	normal	normal	plate 2
hsa-miR-342	LNCap miRNA_resent #2	25.7168	0.119448	2.6551	hsa-let-7a_rep2	6.03047	0.12081	1.18081	0.441104	0.491223	0.415474	normal	normal	plate 2
hsa-miR-342	LNCap miRNA_resent #2	25.7168	0.119448	2.6551	hsa-miR-16_rep1	5.00366	0.151693	1.55128	0.341206	0.44527	0.360823	normal	normal	plate 2
hsa-miR-342	LNCap miRNA_resent #2	25.7168	0.119448	2.6551	hsa-miR-16_rep2	5.17576	0.127	1.62982	0.323129	0.424136	0.355667	normal	normal	plate 2
hsa-miR-342	PC3 miRNA_resent #2	24.1704	0.0917653	2.66545	hsa-let-7a_rep1	4.71005	0.095944	0	1	1.13073	0.989911	normal	normal	plate 2
hsa-miR-342	PC3 miRNA_resent #2	24.1704	0.0917653	2.66545	hsa-let-7a_rep2	4.84966	0.093638	0	1	1.09284	0.959803	normal	normal	plate 2
hsa-miR-342	PC3 miRNA_resent #2	24.1704	0.0917653	2.66545	hsa-miR-16_rep1	3.45237	0.100544	0	1	1.25953	1.09566	normal	normal	plate 2
hsa-miR-342	PC3 miRNA_resent #2	24.1704	0.0917653	2.66545	hsa-miR-16_rep2	3.54594	0.0994513	0	1	1.28776	1.12192	normal	normal	plate 2
hsa-miR-345	LNCap miRNA_resent #2	25.0001	0.0836488	3.14691	hsa-let-7a_rep1	4.9646	0.0849189	-0.582908	1.49786	1.24699	1.10851	normal	normal	plate 2
hsa-miR-345	LNCap miRNA_resent #2	25.0001	0.0836488	3.14691	hsa-let-7a_rep2	5.31375	0.0855836	-0.37337	1.29538	1.04443	0.927584	normal	normal	plate 2
hsa-miR-345	LNCap miRNA_resent #2	25.0001	0.0836488	3.14691	hsa-miR-16_rep1	4.28694	0.12546	-0.00289493	1.00201	0.952645	0.800565	normal	normal	plate 2
hsa-miR-345	LNCap miRNA_resent #2	25.0001	0.0836488	3.14691	hsa-miR-16_rep2	4.45904	0.0941194	0.0756404	0.948921	0.903258	0.792768	normal	normal	plate 2
hsa-miR-345	PC3 miRNA_resent #2	25.0079	0.0706247	3.0573	hsa-let-7a_rep1	5.54751	0.0759752	0	1	0.82737	0.74466	normal	normal	plate 2
hsa-miR-345	PC3 miRNA_resent #2	25.0079	0.0706247	3.0573	hsa-let-7a_rep2	5.68712	0.0730415	0	1	0.799297	0.722326	normal	normal	plate 2
hsa-miR-345	PC3 miRNA_resent #2	25.0079	0.0706247	3.0573	hsa-miR-16_rep1	4.28983	0.0817078	0	1	0.922336	0.823561	normal	normal	plate 2
hsa-miR-345	PC3 miRNA_resent #2	25.0079	0.0706247	3.0573	hsa-miR-16_rep2	4.3834	0.0803589	0	1	0.942843	0.843449	normal	normal	plate 2
hsa-miR-34aN	LNCap miRNA_resent #2	21.9702	0.0108851	4.90256	hsa-let-7a_rep1	2.70415	0.0435053	-1.16236	2.23823	1.23868	1.16618	normal	normal	plate 1
hsa-miR-34aN	LNCap miRNA_resent #2	21.9702	0.0108851	4.90256	hsa-let-7a_rep2	2.75753	0.0461041	-1.3624	2.57113	0.964669	0.904942	normal	normal	plate 1
hsa-miR-34aN	LNCap miRNA_resent #2	21.9702	0.0108851	4.90256	hsa-miR-16_rep1	1.36138	0.142854	-1.19605	2.29112	1.31354	1.07755	normal	normal	plate 1
hsa-miR-34aN	LNCap miRNA_resent #2	21.9702	0.0108851	4.90256	hsa-miR-16_rep2	1.86441	0.0109788	-1.29566	2.45489	1.1105	1.09373	normal	normal	plate 1
hsa-miR-34aN	PC3 miRNA_resent #2	23.3676	0.0320932	4.55658	hsa-let-7a_rep1	3.8665	0.0734193	0	1	0.565015	0.510337	normal	normal	plate 1
hsa-miR-34aN	PC3 miRNA_resent #2	23.3676	0.0320932	4.55658	hsa-let-7a_rep2	4.11993	0.0803741	0	1	0.384211	0.3437	normal	normal	plate 1
hsa-miR-34aN	PC3 miRNA_resent #2	23.3676	0.0320932	4.55658	hsa-miR-16_rep1	2.55743	0.0574995	0	1	0.540385	0.498982	normal	normal	plate 1
hsa-miR-34aN	PC3 miRNA_resent #2	23.3676	0.0320932	4.55658	hsa-miR-16_rep2	3.16007	0.0504127	0	1	0.464897	0.433516	normal	normal	plate 1
hsa-miR-34bN	LNCap miRNA_resent #2	34.2266	0.121201	1.5066	hsa-let-7a_rep1	14.9605	0.128311	-0.538344	1.4523	1.8127	1.51731	normal	not_expressed	plate 1
hsa-miR-34bN	LNCap miRNA_resent #2	34.2266	0.121201	1.5066	hsa-let-7a_rep2	15.0139	0.129216	-0.73839	1.66831	1.41005	1.1788	normal	not_expressed	plate 1
hsa-miR-34bN	LNCap miRNA_resent #2	34.2266	0.121201	1.5066	hsa-miR-16_rep1	13.6178	0.187025	-0.572038	1.48662	1.86887	1.44204	normal	not_expressed	plate 1
hsa-miR-34bN	LNCap miRNA_resent #2	34.2266	0.121201	1.5066	hsa-miR-16_rep2	14.1208	0.121209	-0.671646	1.59289	1.65401	1.39818	normal	not_expressed	plate 1
hsa-miR-34bN	PC3 miRNA_resent #2	39.9814	0.018711	0.0814951	hsa-let-7a_rep1	15.4989	0.0686332	0	1	1.19758	1.08888	not_expressed	not_expressed	plate 1
hsa-miR-34bN	PC3 miRNA_resent #2	39.9814	0.018711	0.0814951	hsa-let-7a_rep2	15.7523	0.0760272	0	1	0.814601	0.733115	not_expressed	not_expressed	plate 1
hsa-miR-34bN	PC3 miRNA_resent #2	39.9814	0.018711	0.0814951	hsa-miR-16_rep1	14.1898	0.0512477	0	1	1.14421	1.06574	not_expressed	not_expressed	plate 1
hsa-miR-34bN	PC3 miRNA_resent #2	39.9814	0.018711	0.0814951	hsa-miR-16_rep2	14.7925	0.0431458	0	1	0.983677	0.926565	not_expressed	not_expressed	plate 1
hsa-miR-34cN	LNCap miRNA_resent #2	35.6523	1.21937	0.896485	hsa-let-7a_rep1	15.734	1.2201	0.235074	0.849641	2.26029	0.416478	not_expressed	not_expressed	plate 1
hsa-miR-34cN	LNCap miRNA_resent #2	35.6523	1.21937	0.896485	hsa-let-7a_rep2	15.7873	1.22019	0.0350279	0.976013	1.75723	0.323742	not_expressed	not_expressed	plate 1
hsa-miR-34cN	LNCap miRNA_resent #2	35.6523	1.21937	0.896485	hsa-miR-16_rep1	14.3912	1.22766	0.201381	0.869718	2.24915	0.410103	not_expressed	not_expressed	plate 1
hsa-miR-34cN	LNCap miRNA_resent #2	35.6523	1.21937	0.896485	hsa-miR-16_rep2	14.8942	1.21937	0.101772	0.931887	2.07155	0.382085	not_expressed	not_expressed	plate 1
hsa-miR-34cN	PC3 miRNA_resent #2	40	0	0.0305008	hsa-let-7a_rep1	15.4989	0.0660334	0	1	1.19542	1.09085	not_expressed	not_expressed	plate 1
hsa-miR-34cN	PC3 miRNA_resent #2	40	0	0.0305008	hsa-let-7a_rep2	15.7523	0.0736887	0	1	0.813282	0.734304	not_expressed	not_expressed	plate 1
hsa-miR-34cN	PC3 miRNA_resent #2	40	0	0.0305008	hsa-miR-16_rep1	14.1898	0.0477097	0	1	1.1414	1.06835	not_expressed	not_expressed	plate 1
hsa-miR-34cN	PC3 miRNA_resent #2	40	0	0.0305008	hsa-miR-16_rep2	14.7925	0.0388775	0	1	0.980771	0.929311	not_expressed	not_expressed	plate 1
hsa-miR-367	LNCap miRNA_resent #2	40	0	0.00901391	hsa-let-7a_rep1	14.9645	0.0146316	-0.575133	1.48981	1.31855	1.29208	not_expressed	not_expressed	plate 2
hsa-miR-367	LNCap miRNA_resent #2	40	0	0.00901391	hsa-let-7a_rep2	15.3136	0.018095	-0.365596	1.28841	1.10651	1.0791	not_expressed	not_expressed	plate 2
hsa-miR-367	LNCap miRNA_resent #2	40	0	0.00901391	hsa-miR-16_rep1	14.2868	0.0935046	0.00487956	0.996623	1.03444	0.908674	not_expressed	not_expressed	plate 2
hsa-miR-367	LNCap miRNA_resent #2	40	0	0.00901391	hsa-miR-16_rep2	14.4589	0.0431432	0.0834149	0.943821	0.967962	0.911766	not_expressed	not_expressed	plate 2
hsa-miR-367	PC3 miRNA_resent #2	40	0	0.00843409	hsa-let-7a_rep1	15.5396	0.0280067	0	1	0.893289	0.859271	not_expressed	not_expressed	plate 2
hsa-miR-367	PC3 miRNA_resent #2	40	0	0.00843409	hsa-let-7a_rep2	15.6792	0.0186335	0	1	0.859136	0.837228	not_expressed	not_expressed	plate 2
hsa-miR-367	PC3 miRNA_resent #2	40	0	0.00843409	hsa-miR-16_rep1	14.2819	0.0410891	0	1	1.00091	0.945487	not_expressed	not_expressed	plate 2
hsa-miR-367	PC3 miRNA_resent #2	40	0	0.00843409	hsa-miR-16_rep2	14.3755	0.0383366	0	1	1.02217	0.969261	not_expressed	not_expressed	plate 2
hsa-miR-368	LNCap miRNA_resent #2	40	0	-0.0027188	hsa-let-7a_rep1	14.9645	0.0146316	-0.575133	1.48981	1.31855	1.29208	not_expressed	not_expressed	plate 2
hsa-miR-368	LNCap miRNA_resent #2	40	0	-0.0027188	hsa-let-7a_rep2	15.3136	0.018095	-0.365596	1.28841	1.10651	1.0791	not_expressed	not_expressed	plate 2
hsa-miR-368	LNCap miRNA_resent #2	40	0	-0.0027188	hsa-miR-16_rep1	14.2868	0.0935046	0.00487956	0.996623	1.03444	0.908674	not_expressed	not_expressed	plate 2
hsa-miR-368	LNCap miRNA_resent #2	40	0	-0.0027188	hsa-miR-16_rep2	14.4589	0.0431432	0.0834149	0.943821	0.967962	0.911766	not_expressed	not_expressed	plate 2
hsa-miR-368	PC3 miRNA_resent #2	36.4902	0.470911	0.789679	hsa-let-7a_rep1	15.5396	0.471743	0	1	1.21498	0.63176	not_expressed	not_expressed	plate 2
hsa-miR-368	PC3 miRNA_resent #2	36.4902	0.470911	0.789679	hsa-let-7a_rep2	15.6792	0.471279	0	1	1.17577	0.611764	not_expressed	not_expressed	plate 2
hsa-miR-368	PC3 miRNA_resent #2	36.4902	0.470911	0.789679	hsa-miR-16_rep1	14.2819	0.4727	0	1	1.34996	0.701016	not_expressed	not_expressed	plate 2
hsa-miR-368	PC3 miRNA_resent #2	36.4902	0.470911	0.789679	hsa-miR-16_rep2	14.3755	0.472468	0	1	1.38105	0.717388	not_expressed	not_expressed	plate 2
hsa-miR-369	LNCap miRNA_resent #2	39.9458	0.0939463	0.0396892	hsa-let-7a_rep1	14.9645	0.0950789	-0.575133	1.48981	1.39417	1.222	not_expressed	not_expressed	plate 2
hsa-miR-369	LNCap miRNA_resent #2	39.9458	0.0939463	0.0396892	hsa-let-7a_rep2	15.3136	0.0956731	-0.365596	1.28841	1.16764	1.0226	not_expressed	not_expressed	plate 2
hsa-miR-369	LNCap miRNA_resent #2	39.9458	0.0939463	0.0396892	hsa-miR-16_rep1	14.2868	0.132548	0.00487956	0.996623	1.06281	0.884412	not_expressed	not_expressed	plate 2
hsa-miR-369	LNCap miRNA_resent #2	39.9458	0.0939463	0.0396892	hsa-miR-16_rep2	14.4589	0.103379	0.0834149	0.943821	1.00923	0.874482	not_expressed	not_expressed	plate 2
hsa-miR-369	PC3 miRNA_resent #2	36.0474	0.33194	0.698665	hsa-let-7a_rep1	15.5396	0.333119	0	1	1.10367	0.695476	not_expressed	not_expressed	plate 2
hsa-miR-369	PC3 miRNA_resent #2	36.0474	0.33194	0.698665	hsa-let-7a_rep2	15.6792	0.332463	0	1	1.06791	0.673553	not_expressed	not_expressed	plate 2
hsa-miR-369	PC3 miRNA_resent #2	36.0474	0.33194	0.698665	hsa-miR-16_rep1	14.2819	0.334473	0	1	1.22662	0.771504	not_expressed	not_expressed	plate 2
hsa-miR-369	PC3 miRNA_resent #2	36.0474	0.33194	0.698665	hsa-miR-16_rep2	14.3755	0.334146	0	1	1.25479	0.789575	not_expressed	not_expressed	plate 2
hsa-miR-370	LNCap miRNA_resent #2	40	0	0.0493989	hsa-let-7a_rep1	14.9645	0.0146316	-0.575133	1.48981	1.31855	1.29208	not_expressed	not_expressed	plate 2
hsa-miR-370	LNCap miRNA_resent #2	40	0	0.0493989	hsa-let-7a_rep2	15.3136	0.018095	-0.365596	1.28841	1.10651	1.0791	not_expressed	not_expressed	plate 2
hsa-miR-370	LNCap miRNA_resent #2	40	0	0.0493989	hsa-miR-16_rep1	14.2868	0.0935046	0.00487956	0.996623	1.03444	0.908674	not_expressed	not_expressed	plate 2
hsa-miR-370	LNCap miRNA_resent #2	40	0	0.0493989	hsa-miR-16_rep2	14.4589	0.0431432	0.0834149	0.943821	0.967962	0.911766	not_expressed	not_expressed	plate 2
hsa-miR-370	PC3 miRNA_resent #2	40	0	0.0335127	hsa-let-7a_rep1	15.5396	0.0280067	0	1	0.893289	0.859271	not_expressed	not_expressed	plate 2
hsa-miR-370	PC3 miRNA_resent #2	40	0	0.0335127	hsa-let-7a_rep2	15.6792	0.0186335	0	1	0.859136	0.837228	not_expressed	not_expressed	plate 2
hsa-miR-370	PC3 miRNA_resent #2	40	0	0.0335127	hsa-miR-16_rep1	14.2819	0.0410891	0	1	1.00091	0.945487	not_expressed	not_expressed	plate 2
hsa-miR-370	PC3 miRNA_resent #2	40	0	0.0335127	hsa-miR-16_rep2	14.3755	0.0383366	0	1	1.02217	0.969261	not_expressed	not_expressed	plate 2
hsa-miR-371	LNCap miRNA_resent #2	40	0	0.0209553	hsa-let-7a_rep1	14.9645	0.0146316	0.677666	0.625176	1.31855	1.29208	not_expressed	not_expressed	plate 2
hsa-miR-371	LNCap miRNA_resent #2	40	0	0.0209553	hsa-let-7a_rep2	15.3136	0.018095	0.854715	0.552975	1.10651	1.0791	not_expressed	not_expressed	plate 2
hsa-miR-371	LNCap miRNA_resent #2	40	0	0.0209553	hsa-miR-16_rep1	14.2868	0.0935046	-1.2528	2.38303	1.03444	0.908674	not_expressed	not_expressed	plate 2
hsa-miR-371	LNCap miRNA_resent #2	40	0	0.0209553	hsa-miR-16_rep2	14.4589	0.0431432	-1.22031	2.32997	0.967962	0.911766	not_expressed	not_expressed	plate 2
hsa-miR-371	PC3 miRNA_resent #2	40	0	0.0342234	hsa-let-7a_rep1	15.5396	0.0280067	0	1	0.893289	0.859271	not_expressed	not_expressed	plate 2
hsa-miR-371	PC3 miRNA_resent #2	40	0	0.0342234	hsa-let-7a_rep2	15.6792	0.0186335	0	1	0.859136	0.837228	not_expressed	not_expressed	plate 2
hsa-miR-371	PC3 miRNA_resent #2	40	0	0.0342234	hsa-miR-16_rep1	14.2819	0.0410891	0	1	1.00091	0.945487	not_expressed	not_expressed	plate 2
hsa-miR-371	PC3 miRNA_resent #2	40	0	0.0342234	hsa-miR-16_rep2	14.3755	0.0383366	0	1	1.02217	0.969261	not_expressed	not_expressed	plate 2
hsa-miR-372	LNCap miRNA_resent #2	38.8781	1.42151	0.211512	hsa-let-7a_rep1	14.9645	1.42158	-0.575133	1.48981	3.49649	0.487253	not_expressed	not_expressed	plate 2
hsa-miR-372	LNCap miRNA_resent #2	38.8781	1.42151	0.211512	hsa-let-7a_rep2	15.3136	1.42162	-0.365596	1.28841	2.92725	0.407903	not_expressed	not_expressed	plate 2
hsa-miR-372	LNCap miRNA_resent #2	38.8781	1.42151	0.211512	hsa-miR-16_rep1	14.2868	1.42458	0.00487956	0.996623	2.60254	0.361173	not_expressed	not_expressed	plate 2
hsa-miR-372	LNCap miRNA_resent #2	38.8781	1.42151	0.211512	hsa-miR-16_rep2	14.4589	1.42216	0.0834149	0.943821	2.51759	0.350556	not_expressed	not_expressed	plate 2
hsa-miR-372	PC3 miRNA_resent #2	38.3824	1.88147	0.325659	hsa-let-7a_rep1	15.5396	1.88168	0	1	3.22852	0.237749	not_expressed	not_expressed	plate 2
hsa-miR-372	PC3 miRNA_resent #2	38.3824	1.88147	0.325659	hsa-let-7a_rep2	15.6792	1.88156	0	1	3.12507	0.230168	not_expressed	not_expressed	plate 2
hsa-miR-372	PC3 miRNA_resent #2	38.3824	1.88147	0.325659	hsa-miR-16_rep1	14.2819	1.88192	0	1	3.58541	0.263943	not_expressed	not_expressed	plate 2
hsa-miR-372	PC3 miRNA_resent #2	38.3824	1.88147	0.325659	hsa-miR-16_rep2	14.3755	1.88186	0	1	3.66842	0.270075	not_expressed	not_expressed	plate 2
hsa-miR-373	LNCap miRNA_resent #2	32.3732	0.235921	2.89017	hsa-let-7a_rep1	12.3377	0.236374	-3.20191	9.20175	1.08588	0.782472	normal	normal	plate 2
hsa-miR-373	LNCap miRNA_resent #2	32.3732	0.235921	2.89017	hsa-let-7a_rep2	12.6869	0.236613	-2.99237	7.95781	0.909217	0.654956	normal	normal	plate 2
hsa-miR-373	LNCap miRNA_resent #2	32.3732	0.235921	2.89017	hsa-miR-16_rep1	11.6601	0.253775	-2.6219	6.15558	0.816358	0.57424	normal	normal	plate 2
hsa-miR-373	LNCap miRNA_resent #2	32.3732	0.235921	2.89017	hsa-miR-16_rep2	11.8322	0.239833	-2.54336	5.82945	0.783428	0.561831	normal	normal	plate 2
hsa-miR-373	PC3 miRNA_resent #2	35.6636	0.382943	1.21739	hsa-let-7a_rep1	15.5396	0.383966	0	1	0.130719	0.076766	not_expressed	normal	plate 2
hsa-miR-373	PC3 miRNA_resent #2	35.6636	0.382943	1.21739	hsa-let-7a_rep2	15.6792	0.383396	0	1	0.126491	0.0743417	not_expressed	normal	plate 2
hsa-miR-373	PC3 miRNA_resent #2	35.6636	0.382943	1.21739	hsa-miR-16_rep1	14.2819	0.385141	0	1	0.145264	0.0851685	not_expressed	normal	plate 2
hsa-miR-373	PC3 miRNA_resent #2	35.6636	0.382943	1.21739	hsa-miR-16_rep2	14.3755	0.384857	0	1	0.148603	0.0871608	not_expressed	normal	plate 2
hsa-miR-373*	LNCap miRNA_resent #2	40	0	0.0141008	hsa-let-7a_rep1	14.9645	0.0146316	-0.575133	1.48981	1.31855	1.29208	not_expressed	normal	plate 2
hsa-miR-373*	LNCap miRNA_resent #2	40	0	0.0141008	hsa-let-7a_rep2	15.3136	0.018095	-0.365596	1.28841	1.10651	1.0791	not_expressed	normal	plate 2
hsa-miR-373*	LNCap miRNA_resent #2	40	0	0.0141008	hsa-miR-16_rep1	14.2868	0.0935046	0.00487956	0.996623	1.03444	0.908674	not_expressed	normal	plate 2
hsa-miR-373*	LNCap miRNA_resent #2	40	0	0.0141008	hsa-miR-16_rep2	14.4589	0.0431432	0.0834149	0.943821	0.967962	0.911766	not_expressed	normal	plate 2
hsa-miR-373*	PC3 miRNA_resent #2	40	0	0.0177431	hsa-let-7a_rep1	15.5396	0.0280067	0	1	0.893289	0.859271	not_expressed	normal	plate 2
hsa-miR-373*	PC3 miRNA_resent #2	40	0	0.0177431	hsa-let-7a_rep2	15.6792	0.0186335	0	1	0.859136	0.837228	not_expressed	normal	plate 2
hsa-miR-373*	PC3 miRNA_resent #2	40	0	0.0177431	hsa-miR-16_rep1	14.2819	0.0410891	0	1	1.00091	0.945487	not_expressed	normal	plate 2
hsa-miR-373*	PC3 miRNA_resent #2	40	0	0.0177431	hsa-miR-16_rep2	14.3755	0.0383366	0	1	1.02217	0.969261	not_expressed	normal	plate 2
hsa-miR-374	LNCap miRNA_resent #2	25.5392	0.0517609	4.14066	hsa-let-7a_rep1	5.50365	0.0537892	-0.817118	1.76188	2.24067	2.07967	normal	normal	plate 2
hsa-miR-374	LNCap miRNA_resent #2	25.5392	0.0517609	4.14066	hsa-let-7a_rep2	5.8528	0.0548327	-0.607581	1.5237	1.87719	1.73978	normal	normal	plate 2
hsa-miR-374	LNCap miRNA_resent #2	25.5392	0.0517609	4.14066	hsa-miR-16_rep1	4.82598	0.106875	-0.237106	1.17863	1.72672	1.48894	normal	normal	plate 2
hsa-miR-374	LNCap miRNA_resent #2	25.5392	0.0517609	4.14066	hsa-miR-16_rep2	4.99808	0.0673835	-0.15857	1.11618	1.62798	1.48279	normal	normal	plate 2
hsa-miR-374	PC3 miRNA_resent #2	25.7811	0.0592237	3.75729	hsa-let-7a_rep1	6.32077	0.065512	0	1	1.28213	1.17081	normal	normal	plate 2
hsa-miR-374	PC3 miRNA_resent #2	25.7811	0.0592237	3.75729	hsa-let-7a_rep2	6.46038	0.0620858	0	1	1.2382	1.13609	normal	normal	plate 2
hsa-miR-374	PC3 miRNA_resent #2	25.7811	0.0592237	3.75729	hsa-miR-16_rep1	5.06309	0.0720816	0	1	1.43012	1.29412	normal	normal	plate 2
hsa-miR-374	PC3 miRNA_resent #2	25.7811	0.0592237	3.75729	hsa-miR-16_rep2	5.15665	0.0705489	0	1	1.46173	1.32554	normal	normal	plate 2
hsa-miR-7N	LNCap miRNA_resent #2	26.3004	0.0618126	3.66411	hsa-let-7a_rep1	7.03431	0.0747999	-2.50204	5.66486	1.82351	1.64389	normal	normal	plate 1
hsa-miR-7N	LNCap miRNA_resent #2	26.3004	0.0618126	3.66411	hsa-let-7a_rep2	7.08769	0.0763407	-2.70209	6.50743	1.41908	1.27657	normal	normal	plate 1
hsa-miR-7N	LNCap miRNA_resent #2	26.3004	0.0618126	3.66411	hsa-miR-16_rep1	5.69155	0.155273	-2.53573	5.79872	1.90858	1.53896	normal	normal	plate 1
hsa-miR-7N	LNCap miRNA_resent #2	26.3004	0.0618126	3.66411	hsa-miR-16_rep2	6.19458	0.0618292	-2.63534	6.21323	1.65712	1.521	normal	normal	plate 1
hsa-miR-7N	PC3 miRNA_resent #2	29.0375	0.0453464	3.15672	hsa-let-7a_rep1	9.53635	0.0801044	0	1	0.323084	0.289126	normal	normal	plate 1
hsa-miR-7N	PC3 miRNA_resent #2	29.0375	0.0453464	3.15672	hsa-let-7a_rep2	9.78978	0.0865235	0	1	0.219616	0.194792	normal	normal	plate 1
hsa-miR-7N	PC3 miRNA_resent #2	29.0375	0.0453464	3.15672	hsa-miR-16_rep1	8.22728	0.0658218	0	1	0.309351	0.282372	normal	normal	plate 1
hsa-miR-7N	PC3 miRNA_resent #2	29.0375	0.0453464	3.15672	hsa-miR-16_rep2	8.82992	0.0597307	0	1	0.26632	0.245156	normal	normal	plate 1
hsa-miR-9	LNCap miRNA_resent #2	26.4144	0.0601214	3.66845	hsa-let-7a_rep1	7.14839	0.0734085	-0.144203	1.10512	1.64906	1.4895	normal	normal	plate 1
hsa-miR-9	LNCap miRNA_resent #2	26.4144	0.0601214	3.66845	hsa-let-7a_rep2	7.20177	0.0749779	-0.344249	1.26949	1.28335	1.15666	normal	normal	plate 1
hsa-miR-9	LNCap miRNA_resent #2	26.4144	0.0601214	3.66845	hsa-miR-16_rep1	5.80562	0.154607	-0.177896	1.13123	1.72687	1.39372	normal	normal	plate 1
hsa-miR-9	LNCap miRNA_resent #2	26.4144	0.0601214	3.66845	hsa-miR-16_rep2	6.30865	0.0601385	-0.277505	1.2121	1.49828	1.37843	normal	normal	plate 1
hsa-miR-9	PC3 miRNA_resent #2	26.7937	0.0486428	3.46974	hsa-let-7a_rep1	7.29259	0.0820155	0	1	1.50113	1.3398	normal	normal	plate 1
hsa-miR-9	PC3 miRNA_resent #2	26.7937	0.0486428	3.46974	hsa-let-7a_rep2	7.54602	0.0882958	0	1	1.0203	0.902748	normal	normal	plate 1
hsa-miR-9	PC3 miRNA_resent #2	26.7937	0.0486428	3.46974	hsa-miR-16_rep1	5.98352	0.0681348	0	1	1.43773	1.30814	normal	normal	plate 1
hsa-miR-9	PC3 miRNA_resent #2	26.7937	0.0486428	3.46974	hsa-miR-16_rep2	6.58616	0.0622703	0	1	1.23793	1.13555	normal	normal	plate 1
hsa-miR-9*	LNCap miRNA_resent #2	29.8347	0.0641176	2.76106	hsa-let-7a_rep1	10.5686	0.0767157	0.636024	0.643484	1.50176	1.35025	normal	normal	plate 1
hsa-miR-9*	LNCap miRNA_resent #2	29.8347	0.0641176	2.76106	hsa-let-7a_rep2	10.622	0.0782187	0.435977	0.739193	1.16867	1.04857	normal	normal	plate 1
hsa-miR-9*	LNCap miRNA_resent #2	29.8347	0.0641176	2.76106	hsa-miR-16_rep1	9.22587	0.156205	0.60233	0.658689	1.57075	1.26492	normal	normal	plate 1
hsa-miR-9*	LNCap miRNA_resent #2	29.8347	0.0641176	2.76106	hsa-miR-16_rep2	9.7289	0.0641336	0.502722	0.705774	1.3651	1.24897	normal	normal	plate 1
hsa-miR-9*	PC3 miRNA_resent #2	29.4337	0.0614926	2.74928	hsa-let-7a_rep1	9.93261	0.0902317	0	1	2.35577	2.07878	normal	normal	plate 1
hsa-miR-9*	PC3 miRNA_resent #2	29.4337	0.0614926	2.74928	hsa-let-7a_rep2	10.186	0.0959759	0	1	1.60058	1.40118	normal	normal	plate 1
hsa-miR-9*	PC3 miRNA_resent #2	29.4337	0.0614926	2.74928	hsa-miR-16_rep1	8.62354	0.0778303	0	1	2.25857	2.02757	normal	normal	plate 1
hsa-miR-9*	PC3 miRNA_resent #2	29.4337	0.0614926	2.74928	hsa-miR-16_rep2	9.22618	0.0727516	0	1	1.94577	1.7591	normal	normal	plate 1
hsa-miR-92N	LNCap miRNA_resent #2	22.4243	0.00576603	3.46274	hsa-let-7a_rep1	3.1583	0.0425144	1.49584	0.354573	0.420264	0.39621	normal	normal	plate 1
hsa-miR-92N	LNCap miRNA_resent #2	22.4243	0.00576603	3.46274	hsa-let-7a_rep2	3.21168	0.0451703	1.2958	0.407311	0.327309	0.307441	normal	normal	plate 1
hsa-miR-92N	LNCap miRNA_resent #2	22.4243	0.00576603	3.46274	hsa-miR-16_rep1	1.81554	0.142555	1.46215	0.362952	0.445877	0.365922	normal	normal	plate 1
hsa-miR-92N	LNCap miRNA_resent #2	22.4243	0.00576603	3.46274	hsa-miR-16_rep2	2.31857	0.00594099	1.36254	0.388897	0.375718	0.372636	normal	normal	plate 1
hsa-miR-92N	PC3 miRNA_resent #2	21.1636	0.0325718	3.31016	hsa-let-7a_rep1	1.66246	0.0736297	0	1	1.21111	1.09359	normal	normal	plate 1
hsa-miR-92N	PC3 miRNA_resent #2	21.1636	0.0325718	3.31016	hsa-let-7a_rep2	1.91588	0.0805664	0	1	0.823544	0.736514	normal	normal	plate 1
hsa-miR-92N	PC3 miRNA_resent #2	21.1636	0.0325718	3.31016	hsa-miR-16_rep1	0.353385	0.057768	0	1	1.15836	1.06921	normal	normal	plate 1
hsa-miR-92N	PC3 miRNA_resent #2	21.1636	0.0325718	3.31016	hsa-miR-16_rep2	0.956024	0.0507187	0	1	0.996569	0.928906	normal	normal	plate 1
hsa-miR-93	LNCap miRNA_resent #2	21.0519	0.0227549	3.91961	hsa-let-7a_rep1	1.7859	0.0478749	0.248613	0.841705	0.883545	0.826809	normal	normal	plate 1
hsa-miR-93	LNCap miRNA_resent #2	21.0519	0.0227549	3.91961	hsa-let-7a_rep2	1.83928	0.0502483	0.0485671	0.966896	0.687986	0.641693	normal	normal	plate 1
hsa-miR-93	LNCap miRNA_resent #2	21.0519	0.0227549	3.91961	hsa-miR-16_rep1	0.443135	0.144245	0.21492	0.861594	0.935012	0.765549	normal	normal	plate 1
hsa-miR-93	LNCap miRNA_resent #2	21.0519	0.0227549	3.91961	hsa-miR-16_rep2	0.946165	0.0227998	0.115312	0.923183	0.796215	0.771443	normal	normal	plate 1
hsa-miR-93	PC3 miRNA_resent #2	21.0384	0.0336309	3.65748	hsa-let-7a_rep1	1.53729	0.0741043	0	1	1.06897	0.964605	normal	normal	plate 1
hsa-miR-93	PC3 miRNA_resent #2	21.0384	0.0336309	3.65748	hsa-let-7a_rep2	1.79071	0.0810004	0	1	0.72687	0.649666	normal	normal	plate 1
hsa-miR-93	PC3 miRNA_resent #2	21.0384	0.0336309	3.65748	hsa-miR-16_rep1	0.228215	0.0583717	0	1	1.0225	0.94302	normal	normal	plate 1
hsa-miR-93	PC3 miRNA_resent #2	21.0384	0.0336309	3.65748	hsa-miR-16_rep2	0.830854	0.0514053	0	1	0.879739	0.819228	normal	normal	plate 1
hsa-miR-95	LNCap miRNA_resent #2	33.1684	0.637459	2.20511	hsa-let-7a_rep1	13.9024	0.63885	3.71758	0.0760145	1.57831	0.650977	low_exp_&_high_stdev	low_exp_&_high_stdev	plate 1
hsa-miR-95	LNCap miRNA_resent #2	33.1684	0.637459	2.20511	hsa-let-7a_rep2	13.9558	0.639032	3.51753	0.0873206	1.22711	0.505996	low_exp_&_high_stdev	low_exp_&_high_stdev	plate 1
hsa-miR-95	LNCap miRNA_resent #2	33.1684	0.637459	2.20511	hsa-miR-16_rep1	12.5596	0.653179	3.68389	0.0778107	1.57791	0.638014	low_exp_&_high_stdev	low_exp_&_high_stdev	plate 1
hsa-miR-95	LNCap miRNA_resent #2	33.1684	0.637459	2.20511	hsa-miR-16_rep2	13.0627	0.637461	3.58428	0.0833728	1.44585	0.597494	low_exp_&_high_stdev	low_exp_&_high_stdev	plate 1
hsa-miR-95	PC3 miRNA_resent #2	29.6859	0.0174109	3.0865	hsa-let-7a_rep1	10.1848	0.0682902	0	1	13.981	12.7182	normal	low_exp_&_high_stdev	plate 1
hsa-miR-95	PC3 miRNA_resent #2	29.6859	0.0174109	3.0865	hsa-let-7a_rep2	10.4382	0.0757177	0	1	9.51025	8.56259	normal	low_exp_&_high_stdev	plate 1
hsa-miR-95	PC3 miRNA_resent #2	29.6859	0.0174109	3.0865	hsa-miR-16_rep1	8.87574	0.0507874	0	1	13.3569	12.4488	normal	low_exp_&_high_stdev	plate 1
hsa-miR-95	PC3 miRNA_resent #2	29.6859	0.0174109	3.0865	hsa-miR-16_rep2	9.47838	0.0425981	0	1	11.4823	10.8238	normal	low_exp_&_high_stdev	plate 1
hsa-miR-96	LNCap miRNA_resent #2	26.4458	0.0548283	1.75043	hsa-let-7a_rep1	7.17974	0.0691402	0.840893	0.558298	2.12522	1.93098	normal	normal	plate 1
hsa-miR-96	LNCap miRNA_resent #2	26.4458	0.0548283	1.75043	hsa-let-7a_rep2	7.23312	0.0708043	0.640847	0.641336	1.65402	1.49938	normal	normal	plate 1
hsa-miR-96	LNCap miRNA_resent #2	26.4458	0.0548283	1.75043	hsa-miR-16_rep1	5.83698	0.152627	0.8072	0.57149	2.22902	1.80395	normal	normal	plate 1
hsa-miR-96	LNCap miRNA_resent #2	26.4458	0.0548283	1.75043	hsa-miR-16_rep2	6.34001	0.054847	0.707591	0.612342	1.92953	1.78826	normal	normal	plate 1
hsa-miR-96	PC3 miRNA_resent #2	25.84	0.0863683	1.77386	hsa-let-7a_rep1	6.33885	0.108719	0	1	3.91248	3.36509	normal	normal	plate 1
hsa-miR-96	PC3 miRNA_resent #2	25.84	0.0863683	1.77386	hsa-let-7a_rep2	6.59228	0.113532	0	1	2.65655	2.26968	normal	normal	plate 1
hsa-miR-96	PC3 miRNA_resent #2	25.84	0.0863683	1.77386	hsa-miR-16_rep1	5.02978	0.0986697	0	1	3.75718	3.27686	normal	normal	plate 1
hsa-miR-96	PC3 miRNA_resent #2	25.84	0.0863683	1.77386	hsa-miR-16_rep2	5.63242	0.0947151	0	1	3.23936	2.84076	normal	normal	plate 1
hsa-miR-98	LNCap miRNA_resent #2	24.1307	0.0368812	3.97009	hsa-let-7a_rep1	4.86467	0.0559861	1.7288	0.301703	1.01668	0.940755	normal	normal	plate 1
hsa-miR-98	LNCap miRNA_resent #2	24.1307	0.0368812	3.97009	hsa-let-7a_rep2	4.91805	0.0580287	1.52875	0.346576	0.791471	0.730294	normal	normal	plate 1
hsa-miR-98	LNCap miRNA_resent #2	24.1307	0.0368812	3.97009	hsa-miR-16_rep1	3.5219	0.147136	1.69511	0.308832	1.07201	0.87421	normal	normal	plate 1
hsa-miR-98	LNCap miRNA_resent #2	24.1307	0.0368812	3.97009	hsa-miR-16_rep2	4.02493	0.036909	1.5955	0.330908	0.920006	0.874117	normal	normal	plate 1
hsa-miR-98	PC3 miRNA_resent #2	22.637	0.0396242	3.76976	hsa-let-7a_rep1	3.13587	0.0770097	0	1	3.41927	3.07304	normal	normal	plate 1
hsa-miR-98	PC3 miRNA_resent #2	22.637	0.0396242	3.76976	hsa-let-7a_rep2	3.38929	0.0836666	0	1	2.32463	2.07005	normal	normal	plate 1
hsa-miR-98	PC3 miRNA_resent #2	22.637	0.0396242	3.76976	hsa-miR-16_rep1	1.8268	0.0620185	0	1	3.27232	3.00273	normal	normal	plate 1
hsa-miR-98	PC3 miRNA_resent #2	22.637	0.0396242	3.76976	hsa-miR-16_rep2	2.42944	0.0555116	0	1	2.81633	2.60773	normal	normal	plate 1
hsa-miR-99a	LNCap miRNA_resent #2	19.9529	0.0807015	2.96301	hsa-let-7a_rep1	0.686854	0.0910328	-0.873586	1.83221	0.868965	0.765941	normal	normal	plate 1
hsa-miR-99a	LNCap miRNA_resent #2	19.9529	0.0807015	2.96301	hsa-let-7a_rep2	0.740235	0.092303	-1.07363	2.10473	0.676116	0.594907	normal	normal	plate 1
hsa-miR-99a	LNCap miRNA_resent #2	19.9529	0.0807015	2.96301	hsa-miR-16_rep1	-0.65591	0.163712	-0.90728	1.87551	0.904605	0.720933	normal	normal	plate 1
hsa-miR-99a	LNCap miRNA_resent #2	19.9529	0.0807015	2.96301	hsa-miR-16_rep2	-0.152879	0.0807142	-1.00689	2.00957	0.791127	0.707378	normal	normal	plate 1
hsa-miR-99a	PC3 miRNA_resent #2	21.0616	0.0728927	2.81766	hsa-let-7a_rep1	1.56044	0.0983553	0	1	0.476684	0.415925	normal	normal	plate 1
hsa-miR-99a	PC3 miRNA_resent #2	21.0616	0.0728927	2.81766	hsa-let-7a_rep2	1.81387	0.10365	0	1	0.323774	0.280439	normal	normal	plate 1
hsa-miR-99a	PC3 miRNA_resent #2	21.0616	0.0728927	2.81766	hsa-miR-16_rep1	0.25137	0.0871181	0	1	0.457387	0.405353	normal	normal	plate 1
hsa-miR-99a	PC3 miRNA_resent #2	21.0616	0.0728927	2.81766	hsa-miR-16_rep2	0.854009	0.0826124	0	1	0.394198	0.351541	normal	normal	plate 1
hsa-miR-99b	LNCap miRNA_resent #2	27.9888	0.0878436	1.45002	hsa-let-7a_rep1	8.72276	0.0974204	2.5832	0.166871	0.26749	0.233698	normal	normal	plate 1
hsa-miR-99b	LNCap miRNA_resent #2	27.9888	0.0878436	1.45002	hsa-let-7a_rep2	8.77614	0.0986083	2.38315	0.19169	0.208114	0.181524	normal	normal	plate 1
hsa-miR-99b	LNCap miRNA_resent #2	27.9888	0.0878436	1.45002	hsa-miR-16_rep1	7.38	0.167348	2.5495	0.170814	0.277931	0.220385	normal	normal	plate 1
hsa-miR-99b	LNCap miRNA_resent #2	27.9888	0.0878436	1.45002	hsa-miR-16_rep2	7.88303	0.0878553	2.4499	0.183024	0.243657	0.215717	normal	normal	plate 1
hsa-miR-99b	PC3 miRNA_resent #2	25.6407	0.0452676	1.6448	hsa-let-7a_rep1	6.13956	0.0800598	0	1	1.58381	1.41743	normal	normal	plate 1
hsa-miR-99b	PC3 miRNA_resent #2	25.6407	0.0452676	1.6448	hsa-let-7a_rep2	6.39299	0.0864823	0	1	1.07659	0.954958	normal	normal	plate 1
hsa-miR-99b	PC3 miRNA_resent #2	25.6407	0.0452676	1.6448	hsa-miR-16_rep1	4.83049	0.0657676	0	1	1.51647	1.38433	normal	normal	plate 1
hsa-miR-99b	PC3 miRNA_resent #2	25.6407	0.0452676	1.6448	hsa-miR-16_rep2	5.43313	0.0596709	0	1	1.30553	1.20188	normal	normal	plate 1
