# Supplementary material for: Optimized high-throughput microRNA expression profiling provides novel biomarker assessment of clinical prostate and breast cancer biopsies
Source: Mol Cancer. 2006 Jun 19;5:24. doi: 10.1186/1476-4598-5-24 (PMC1563474; doi:10.1186/1476-4598-5-24)
Supplement: Additional File 5 — Clinical annotation for breast tumor specimens. [file 1476-4598-5-24-S5.xls]

## Sheet: Sheet1
Clinical parameters of breast tumor tissues
Sample #	Pat Age	ErbB2 Status	ER Status	ER	PRStatus	PR	p53	Nucl.Pos	AA Pos	TumorCells%	Dimension	Histology	Grading	T	N	M	MIB-1
5	37	Neg	Pos	70	Pos	40	wt			60	4	CDI	2	2	1bIV	0	20
30	29	Pos	Neg	0	Neg	0	wt			65	3	CDI	3				55
52	59	Pos	Neg	2	Neg	0	wt			35	3	CD prevalentem. in situ	1	2	1bIII	x	35
55	40	Neg	Pos	65	Pos	60	wt			45	2.5	CDI	2	2	0	0	40
80	44	Pos	Neg	5	Pos	35	wt			70	2.2	CDI	2	2	1bII	0	45
97	83	Pos	Pos	80	Pos	30	wt			85	3	CDI	2	4	x	x	35
99	79	Neg	Pos	60	Pos	10	wt			50	3.2	CDI tipo muciparo puro		4	x	0	25
155	55	Pos	Pos	20	Neg	0	mut	659(A to C)	220(Y to S)	75	3	CDI	3	2	1bIII	x	45
196	43	Pos	Neg	0	Neg	2	wt			75	2.5	CDI	2	2	0	0	15
214	57	Pos	Neg	0	Neg	0	wt			65	5	CDI prev in situ	2	2	0	0	35
251	39	Pos	Pos	20	Neg	0	wt			40	1.7	CDI	2	1c	1b	0	35
272	74	Neg	Pos	60	Pos	45	wt			45	2.4	CDI	2	2	1bIV	x	25
282	39	Neg	Pos	60	Pos	10	wt			45	2.5	CDI	2	2	0	0	55
289	74	Neg	Pos	55	Pos	70	wt			45	1.5	CDI	2	1c	0	x	20
304	35	Pos	Neg	0	Neg	0	mut	497(C to G)	166(S to X)	70	6	CD prev. in situ	3	1c	0	x	35
319		Pos	Pos	30	Pos	10	mut	659(A to G)	220(Y to C)	55							40
359	61	Pos	Neg	0	Neg	0	wt			70	3.5	CDI	3	2	0	x	45
388	67	Pos	Neg	0	Neg	0	wt			70	2.3	CDI	3	4	2	x	35
400	78	Pos	Neg	1	Neg	1	mut	820(G to C)	274(V to L)	50	5.5	CDI	2	4	x	x	20
427	45	Neg	Pos	25	Pos	40	wt			65	7	CDI	2	3	2	x	30
