# Supplementary material for: Optimized high-throughput microRNA expression profiling provides novel biomarker assessment of clinical prostate and breast cancer biopsies
Source: Mol Cancer. 2006 Jun 19;5:24. doi: 10.1186/1476-4598-5-24 (PMC1563474; doi:10.1186/1476-4598-5-24)
Supplement: Additional File 6 — Oligonucleotide sequences printed on microarrays. [file 1476-4598-5-24-S6.xls]

## Sheet: Sheet1
let7a	tgaggtagtaggttgtatagtttgaggtagtaggttgtatagtt	Oligonucleotide probes printed on microarrays
let7b	tgaggtagtaggttgtgtggtttgaggtagtaggttgtgtggtt
let7b rev	ttggtgtgttggatgatggagtttggtgtgttggatgatggagt
let7c	tgaggtagtaggttgtatggtttgaggtagtaggttgtatggtt
let7d	agaggtagtaggttgcatagtagaggtagtaggttgcatagt
let7d rev	tgatacgttggatgatggagatgatacgttggatgatggaga
let7e	tgaggtaggaggttgtatagttgaggtaggaggttgtatagt
let7f	tgaggtagtagattgtatagtttgaggtagtagattgtatagtt
let7g	tgaggtagtagtttgtacagttgaggtagtagtttgtacagt
let7i	tgaggtagtagtttgtgcttgaggtagtagtttgtgct
miR1	tggaatgtaaagaagtatgtatggaatgtaaagaagtatgta
miR7	tggaagactagtgattttgtttggaagactagtgattttgtt
miR9	tctttggttatctagctgtatgatctttggttatctagctgtatga
miR9*	taaagctagataaccgaaagttaaagctagataaccgaaagt
miR10a	taccctgtagatccgaatttgtgtaccctgtagatccgaatttgtg
miR10b	taccctgtagaaccgaatttgttaccctgtagaaccgaatttgt
miR15a	tagcagcacataatggtttgtgtagcagcacataatggtttgtg
miR15b	tagcagcacatcatggtttacatagcagcacatcatggtttaca
miR16	tagcagcacgtaaatattggcgtagcagcacgtaaatattggcg
mir16 rev	gcggttataaatgcacgacgatgcggttataaatgcacgacgat
miR17-3p	actgcagtgaaggcacttgtactgcagtgaaggcacttgt
miR17-5p	caaagtgcttacagtgcaggtagtcaaagtgcttacagtgcaggtagt
miR18	taaggtgcatctagtgcagatataaggtgcatctagtgcagata
miR19a	tgtgcaaatctatgcaaaactgatgtgcaaatctatgcaaaactga
miR19b	tgtgcaaatccatgcaaaactgatgtgcaaatccatgcaaaactga
miR20	taaagtgcttatagtgcaggtataaagtgcttatagtgcaggta
miR21	tagcttatcagactgatgttgatagcttatcagactgatgttga
miR22	aagctgccagttgaagaactgtaagctgccagttgaagaactgt
miR23a	atcacattgccagggatttccatcacattgccagggatttcc
miR23b	atcacattgccagggattaccacatcacattgccagggattaccac
miR24	tggctcagttcagcaggaacagtggctcagttcagcaggaacag
miR25	cattgcacttgtctcggtctgacattgcacttgtctcggtctga
miR25 rev	agtctggctctgttcacgttacagtctggctctgttcacgttac
miR26a	ttcaagtaatccaggataggctttcaagtaatccaggataggct
miR26b	ttcaagtaattcaggataggtttcaagtaattcaggataggt
miR27a	ttcacagtggctaagttccgccttcacagtggctaagttccgcc
miR27a rev	ccgccttgaatcggtgacacttccgccttgaatcggtgacactt
miR27b	ttcacagtggctaagttctgttcacagtggctaagttctg
miR28	aaggagctcacagtctattgagaaggagctcacagtctattgag
miR29a	ctagcaccatctgaaatcggttctagcaccatctgaaatcggtt
miR29b	tagcaccatttgaaatcagttagcaccatttgaaatcagt
miR29c	tagcaccatttgaaatcggttatagcaccatttgaaatcggtta
miR30a-3p	ctttcagtcggatgtttgcagcctttcagtcggatgtttgcagc
miR30a-5p	tgtaaacatcctcgactggaagctgtaaacatcctcgactggaagc
miR30b	tgtaaacatcctacactcagctgtaaacatcctacactcagc
miR30c	tgtaaacatcctacactctcagctgtaaacatcctacactctcagc
miR30d	tgtaaacatccccgactggaagtgtaaacatccccgactggaag
miR30e	tgtaaacatccttgactggatgtaaacatccttgactgga
miR31	ggcaagatgctggcatagctgggcaagatgctggcatagctg
miR32	tattgcacattactaagttgctattgcacattactaagttgc
miR33	gtgcattgtagttgcattggtgcattgtagttgcattg
miR33 rev	gttacgttgatgttacgtggttacgttgatgttacgtg
miR34a	tggcagtgtcttagctggttgttggcagtgtcttagctggttgt
miR34b	aggcagtgtcattagctgattgaggcagtgtcattagctgattg
miR34c	aggcagtgtagttagctgattgaggcagtgtagttagctgattg
miR92	tattgcacttgtcccggcctgttattgcacttgtcccggcctgt
miR93	aaagtgctgttcgtgcaggtagaaagtgctgttcgtgcaggtag
miR95	ttcaacgggtatttattgagcattcaacgggtatttattgagca
miR96	tttggcactagcacatttttgctttggcactagcacatttttgc
miR98	tgaggtagtaagttgtattgtttgaggtagtaagttgtattgtt
miR99a	aacccgtagatccgatcttgtgaacccgtagatccgatcttgtg
miR99a rev	gtgttctagcctagatgcccaagtgttctagcctagatgcccaa
miR99b	cacccgtagaaccgaccttgcgcacccgtagaaccgaccttgcg
miR100	aacccgtagatccgaacttgtgaacccgtagatccgaacttgtg
miR101	tacagtactgtgataactgaagtacagtactgtgataactgaag
miR103	agcagcattgtacagggctatgaagcagcattgtacagggctatga
miR105	tcaaatgctcagactcctgttcaaatgctcagactcctgt
miR106a	aaaagtgcttacagtgcaggtagcaaaagtgcttacagtgcaggtagc
miR106b	taaagtgctgacagtgcagattaaagtgctgacagtgcagat
miR107	agcagcattgtacagggctatcaagcagcattgtacagggctatca
miR108	ataaggatttttaggggcattataaggatttttaggggcatt
miR122a	tggagtgtgacaatggtgtttgttggagtgtgacaatggtgtttgt
miR124a	ttaaggcacgcggtgaatgccattaaggcacgcggtgaatgcca
miR125a	tccctgagaccctttaacctgtgtccctgagaccctttaacctgtg
miR125b	tccctgagaccctaacttgtgatccctgagaccctaacttgtga
miR126	tcgtaccgtgagtaataatgctcgtaccgtgagtaataatgc
miR126*	cattattacttttggtacgcgcattattacttttggtacgcg
miR127	tcggatccgtctgagcttggcttcggatccgtctgagcttggct
miR27 rev	tcggttcgagtctgcctaggcttcggttcgagtctgcctaggct
miR128a	tcacagtgaaccggtctctttttcacagtgaaccggtctctttt
miR128b	tcacagtgaaccggtctctttctcacagtgaaccggtctctttc
miR129	ctttttgcggtctgggcttgcctttttgcggtctgggcttgc
miR130a	cagtgcaatgttaaaagggccagtgcaatgttaaaagggc
miR130b	cagtgcaatgatgaaagggcatcagtgcaatgatgaaagggcat
miR132	taacagtctacagccatggtcgtaacagtctacagccatggtcg
miR133a	ttggtccccttcaaccagctgtttggtccccttcaaccagctgt
miR133b	ttggtccccttcaaccagctattggtccccttcaaccagcta
miR134	tgtgactggttgaccagagggtgtgactggttgaccagaggg
miR135a	tatggctttttattcctatgtgatatggctttttattcctatgtga
miR135b	tatggcttttcattcctatgtgtatggcttttcattcctatgtg
miR136	actccatttgttttgatgatggaactccatttgttttgatgatgga
miR137	tattgcttaagaatacgcgtagtattgcttaagaatacgcgtag
miR138	agctggtgttgtgaatcagctggtgttgtgaatc
miR139	tctacagtgcacgtgtcttctacagtgcacgtgtct
miR140	agtggttttaccctatggtagagtggttttaccctatggtag
miR141	aacactgtctggtaaagatggaacactgtctggtaaagatgg
miR142-3p	tgtagtgtttcctactttatggatgtagtgtttcctactttatgga
miR142-5p	cataaagtagaaagcactaccataaagtagaaagcactac
miR143	tgagatgaagcactgtagctcatgagatgaagcactgtagctca
miR144	tacagtatagatgatgtactagtacagtatagatgatgtactag
miR145	gtccagttttcccaggaatcccttgtccagttttcccaggaatccctt
miR146	tgagaactgaattccatgggtttgagaactgaattccatgggtt
miR146 rev	ttgggtaccttaagtcaagagtttgggtaccttaagtcaagagt
miR147	gtgtgtggaaatgcttctgcgtgtgtggaaatgcttctgc
miR148a	tcagtgcactacagaactttgttcagtgcactacagaactttgt
miR148b	tcagtgcatcacagaactttgttcagtgcatcacagaactttgt
miR149	tctggctccgtgtcttcactcctctggctccgtgtcttcactcc
miR150	tctcccaacccttgtaccagtgtctcccaacccttgtaccagtg
miR151	actagactgaagctccttgaggactagactgaagctccttgagg
miR152	tcagtgcatgacagaacttggtcagtgcatgacagaacttgg
miR152 rev	ggttcaagacagtacgtgactggttcaagacagtacgtgact
miR153	ttgcatagtcacaaaagtgattgcatagtcacaaaagtga
miR154	taggttatccgtgttgccttcgtaggttatccgtgttgccttcg
miR154*	aatcatacacggttgacctattaatcatacacggttgacctatt
miR155	ttaatgctaatcgtgataggggttaatgctaatcgtgatagggg
miR181a	aacattcaacgctgtcggtgagtaacattcaacgctgtcggtgagt
miR181b	aacattcattgctgtcggtgggttaacattcattgctgtcggtgggtt
miR181c	aacattcaacctgtcggtgagtaacattcaacctgtcggtgagt
miR182	tttggcaatggtagaactcacatttggcaatggtagaactcaca
miR182*	tggttctagacttgccaactatggttctagacttgccaacta
miR183	tatggcactggtagaattcactgtatggcactggtagaattcactg
miR184	tggacggagaactgataagggttggacggagaactgataagggt
miR185	tggagagaaaggcagttctggagagaaaggcagttc
miR186	caaagaattctccttttgggcttcaaagaattctccttttgggctt
miR187	tcgtgtcttgtgttgcagccgtcgtgtcttgtgttgcagccg
miR188	catcccttgcatggtggagggtcatcccttgcatggtggagggt
miR189	gtgcctactgagctgatatcagtgtgcctactgagctgatatcagt
miR190	tgatatgtttgatatattaggttgatatgtttgatatattaggt
miR191	caacggaatcccaaaagcagctcaacggaatcccaaaagcagct
miR192	ctgacctatgaattgacagccctgacctatgaattgacagcc
miR193	aactggcctacaaagtcccagaactggcctacaaagtcccag
miR194	tgtaacagcaactccatgtggatgtaacagcaactccatgtgga
miR195	tagcagcacagaaatattggctagcagcacagaaatattggc
miR196a	taggtagtttcatgttgttggtaggtagtttcatgttgttgg
miR196b	taggtagtttcctgttgttggtaggtagtttcctgttgttgg
miR197	ttcaccaccttctccacccagcttcaccaccttctccacccagc
miR198	ggtccagaggggagataggggtccagaggggagatagg
miR199a	cccagtgttcagactacctgttccccagtgttcagactacctgttc
miR199a*	tacagtagtctgcacattggtttacagtagtctgcacattggtt
miR199b	cccagtgtttagactatctgttccccagtgtttagactatctgttc
miR200a	taacactgtctggtaacgatgttaacactgtctggtaacgatgt
miR200b	ctctaatactgcctggtaatgatgctctaatactgcctggtaatgatg
miR200c	aatactgccgggtaatgatggaaatactgccgggtaatgatgga
miR200c rev	aggtagtaatgggccgtcataaaggtagtaatgggccgtcataa
miR203	gtgaaatgtttaggaccactaggtgaaatgtttaggaccactag
miR204	ttccctttgtcatcctatgcctttccctttgtcatcctatgcct
miR205	tccttcattccaccggagtctgtccttcattccaccggagtctg
miR205 rev	gtctgaggccaccttacttcctgtctgaggccaccttacttcct
miR206	tggaatgtaaggaagtgtgtggtggaatgtaaggaagtgtgtgg
miR208	ataagacgagcaaaaagcttgtataagacgagcaaaaagcttgt
miR210	ctgtgcgtgtgacagcggctgctgtgcgtgtgacagcggctg
miR211	ttccctttgtcatccttcgcctttccctttgtcatccttcgcct
miR212	taacagtctccagtcacggcctaacagtctccagtcacggcc
miR213	accatcgaccgttgattgtaccaccatcgaccgttgattgtacc
miR214	acagcaggcacagacaggcagacagcaggcacagacaggcag
miR215	atgacctatgaattgacagacatgacctatgaattgacagac
miR216	taatctcagctggcaactgtgtaatctcagctggcaactgtg
miR216 rev	gtgtcaacggtcgactctaatgtgtcaacggtcgactctaat
miR217	tactgcatcaggaactgattggattactgcatcaggaactgattggat
miR218	ttgtgcttgatctaaccatgtttgtgcttgatctaaccatgt
miR219	tgattgtccaaacgcaattcttgattgtccaaacgcaattct
miR220	ccacaccgtatctgacactttccacaccgtatctgacacttt
miR221	agctacattgtctgctgggtttcagctacattgtctgctgggtttc
miR222	agctacatctggctactgggtctcagctacatctggctactgggtctc
miR223	tgtcagtttgtcaaatacccctgtcagtttgtcaaatacccc
miR224	caagtcactagtggttccgtttacaagtcactagtggttccgttta
miR296	agggccccccctcaatcctgtagggccccccctcaatcctgt
miR299	tggtttaccgtcccacatacattggtttaccgtcccacatacat
miR301	cagtgcaatagtattgtcaaagccagtgcaatagtattgtcaaagc
miR302a	taagtgcttccatgttttggtgataagtgcttccatgttttggtga
miR302a*	taaacgtggatgtacttgcttttaaacgtggatgtacttgcttt
miR302b	taagtgcttccatgttttagtagtaagtgcttccatgttttagtag
miR302b*	actttaacatggaagtgctttctactttaacatggaagtgctttct
miR302c	taagtgcttccatgtttcagtggtaagtgcttccatgtttcagtgg
miR302c*	tttaacatgggggtacctgctgtttaacatgggggtacctgctg
miR302d	taagtgcttccatgtttgagtgttaagtgcttccatgtttgagtgt
miR320	aaaagctgggttgagagggcgaaaaaagctgggttgagagggcgaa
miR320 rev	aagcgggagagttgggtcgaaaaaagcgggagagttgggtcgaaaa
miR323	gcacattacacggtcgacctctgcacattacacggtcgacctct
miR324-3p	ccactgccccaggtgctgctggccactgccccaggtgctgctgg
miR324-5p	cgcatcccctagggcattggtgtcgcatcccctagggcattggtgt
miR325	cctagtaggtgtccagtaagtcctagtaggtgtccagtaagt
miR326	cctctgggcccttcctccagcctctgggcccttcctccag
miR328	ctggccctctctgcccttccgtctggccctctctgcccttccgt
miR330	gcaaagcacacggcctgcagagagcaaagcacacggcctgcagaga
miR331	gcccctgggcctatcctagaagcccctgggcctatcctagaa
miR335	tcaagagcaataacgaaaaatgttcaagagcaataacgaaaaatgt
miR337	tccagctcctatatgatgccttttccagctcctatatgatgccttt
miR338	tccagcatcagtgattttgttgatccagcatcagtgattttgttga
miR339	tccctgtcctccaggagctcatccctgtcctccaggagctca
miR340	tccgtctcagttactttatagcctccgtctcagttactttatagcc
miR342	tctcacacagaaatcgcacccgtctctcacacagaaatcgcacccgtc
miR345	tgctgactcctagtccagggctgctgactcctagtccagggc
miR346	tgtctgcccgcatgcctgcctcttgtctgcccgcatgcctgcctct
miR367	aattgcactttagcaatggtgaaattgcactttagcaatggtga
miR368	acatagaggaaattccacgtttacatagaggaaattccacgttt
miR369	aataatacatggttgatctttaataatacatggttgatcttt
miR370	gcctgctggggtggaacctgggcctgctggggtggaacctgg
miR370 rev	ggtccaaggtggggtcgtccgggtccaaggtggggtcgtccg
miR371	gtgccgccatcttttgagtgtgtgccgccatcttttgagtgt
miR372	aaagtgctgcgacatttgagcgtaaagtgctgcgacatttgagcgt
miR373	gaagtgcttcgattttggggtgtgaagtgcttcgattttggggtgt
miR373*	actcaaaatgggggcgctttccactcaaaatgggggcgctttcc
miR374	ttataatacaacctgataagtgttataatacaacctgataagtg
