# Supplementary material for: Optimized high-throughput microRNA expression profiling provides novel biomarker assessment of clinical prostate and breast cancer biopsies
Source: Mol Cancer. 2006 Jun 19;5:24. doi: 10.1186/1476-4598-5-24 (PMC1563474; doi:10.1186/1476-4598-5-24)
Supplement: Additional File 7 — qRT-PCR data of let-7 and miR-16 in PC3 and LNCaP cells. Includes PCR efficiency data. [file 1476-4598-5-24-S7.xls]

## Sheet: Haqq_Unk
Well #	Well Name	Sample Name	Detector Name	Reporter	Task	Ct	Quantity	Qty Mean	Qty StdDev	Ct Mean	Ct StdDev	Baseline Type	Threshold Type	Threshold	Expression (relative to LNCap) 2exp-(deltaCt)
149	G5	LNCap miRNA_resent #2	let7a	FAM	Unknown	20.5896	27.9943	28.3213	0.519633	20.5744	0.0240396	Automatic	Manual	0.2	1
150	G6	LNCap miRNA_resent #2	let7a	FAM	Unknown	20.575	28.3046					Automatic	Manual	0.2
173	H5	LNCap miRNA_resent #2	let7a	FAM	Unknown	20.5928	27.9257					Automatic	Manual	0.2
174	H6	LNCap miRNA_resent #2	let7a	FAM	Unknown	20.5403	29.0604					Automatic	Manual	0.2
197	I5	PC3 miRNA_resent #2	let7a	FAM	Unknown	19.9489	45.5025	45.8427	1.26537	19.9395	0.0362361	Automatic	Manual	0.2	0.65
198	I6	PC3 miRNA_resent #2	let7a	FAM	Unknown	19.9789	44.4807					Automatic	Manual	0.2
221	J5	PC3 miRNA_resent #2	let7a	FAM	Unknown	19.9386	45.8619					Automatic	Manual	0.2
222	J6	PC3 miRNA_resent #2	let7a	FAM	Unknown	19.8916	47.5257					Automatic	Manual	0.2
155	G11	LNCap miRNA_resent #2	mir16	FAM	Unknown	20.7307	21.3122	22.2237	0.622648	20.6713	0.040548	Automatic	Manual	0.2	1
156	G12	LNCap miRNA_resent #2	mir16	FAM	Unknown	20.6635	22.3385					Automatic	Manual	0.2
179	H11	LNCap miRNA_resent #2	mir16	FAM	Unknown	20.6436	22.6511					Automatic	Manual	0.2
180	H12	LNCap miRNA_resent #2	mir16	FAM	Unknown	20.6473	22.593					Automatic	Manual	0.2
203	I11	PC3 miRNA_resent #2	mir16	FAM	Unknown	20.6345	22.7967	24.0471	1.16619	20.5594	0.0688015	Automatic	Manual	0.2	0.93
204	I12	PC3 miRNA_resent #2	mir16	FAM	Unknown	20.5789	23.6995					Automatic	Manual	0.2
227	J11	PC3 miRNA_resent #2	mir16	FAM	Unknown	20.5551	24.0982					Automatic	Manual	0.2
228	J12	PC3 miRNA_resent #2	mir16	FAM	Unknown	20.469	25.594					Automatic	Manual	0.2

## Sheet: Std Curve_let7a
SDS 2.2.2	AQ Results	1
Filename	AbsoluteQuant_let7a_analysis_060905
PlateID	A3027D3X
Assay Type	Absolute Quantification
Run DateTime	6/9/2005 6:40:12 PM
Operator	Linda Wong
ThermalCycleParams
Sample Information
Well	Sample Name	Detector Name	Reporter	Task	Ct	Quantity	Ct Mean	Ct StdDev	Threshold	Qty Bckcal. (ng)	Qty Bckcal. Ave	Qty Bckcal. StDev	Qty Bckcal. CV	DCt	Efficiency
1	30ng	let7a	FAM	Standard	20.7328	30	20.7009	0.0235447	0.2	25.1129	25.7304	0.457601	0.0177845	2.57202	0.857679
2	30ng	let7a	FAM	Standard	20.6975	30			0.2	25.7935
25	30ng	let7a	FAM	Standard	20.676	30			0.2	26.2189
26	30ng	let7a	FAM	Standard	20.6974	30			0.2	25.7962
49	3ng	let7a	FAM	Standard	23.2824	3	23.273	0.0170431	0.2	3.63337	3.65963	0.0472643	0.0129151	3.2149	1.21988
50	3ng	let7a	FAM	Standard	23.2615	3			0.2	3.69147
73	3ng	let7a	FAM	Standard	23.292	3			0.2	3.60692
74	3ng	let7a	FAM	Standard	23.256	3			0.2	3.70674
97	0.3ng	let7a	FAM	Standard	26.5137	0.3	26.4879	0.0224082	0.2	0.313492	0.319719	0.0054256	0.0169699	3.26372	1.06573
98	0.3ng	let7a	FAM	Standard	26.4723	0.3			0.2	0.323486
121	0.3ng	let7a	FAM	Standard	26.4993	0.3			0.2	0.31693
122	0.3ng	let7a	FAM	Standard	26.4662	0.3			0.2	0.324969
145	0.03ng	let7a	FAM	Standard	29.8515	0.03	29.7516	0.0809175	0.2	0.0249486	0.0269506	0.00164681	0.0611049		0.898353
146	0.03ng	let7a	FAM	Standard	29.7712	0.03			0.2	0.0265157
169	0.03ng	let7a	FAM	Standard	29.7244	0.03			0.2	0.0274726
170	0.03ng	let7a	FAM	Standard	29.6592	0.03			0.2	0.0288654
193	NTC	let7a	FAM	NTC	Undetermined	0			0.2
194	NTC	let7a	FAM	NTC	Undetermined	0			0.2
217	NTC	let7a	FAM	NTC	Undetermined	0			0.2
218	NTC	let7a	FAM	NTC	Undetermined	0			0.2
Slope	-3.03668	cycles/log decade
Y-Intercept		24.9839
R^2		0.996904

## Sheet: Std Curve_mir16
SDS 2.2.2	AQ Results	1
Filename	AbsoluteQuant_mir16_analysis_060905
PlateID	A3027D3X
Assay Type	Absolute Quantification
Run DateTime	6/9/2005 6:40:12 PM
Operator	Linda Wong
ThermalCycleParams
Sample Information
Well	Sample Name	Detector Name	Reporter	Task	Ct	Quantity	Ct Mean	Ct StdDev	Threshold	Qty Bckcal. (ng)	Qty Bckcal. Ave	Qty Bckcal. StDev	Qty Bckcal. CV	DCt	Efficiency
3	30ng	mir16	FAM	Standard	20.2243	30	20.1849	0.0441169	0.2	30.3742	31.2349	0.964333	0.0308736	3.42537	1.04116
4	30ng	mir16	FAM	Standard	20.1527	30			0.2	31.9341
27	30ng	mir16	FAM	Standard	20.2214	30			0.2	30.4362
28	30ng	mir16	FAM	Standard	20.1411	30			0.2	32.1952
51	3ng	mir16	FAM	Standard	23.6591	3	23.6102	0.0351251	0.2	2.7466	2.84278	0.0693137	0.0243823	3.23063	0.947594
52	3ng	mir16	FAM	Standard	23.5874	3			0.2	2.88798
75	3ng	mir16	FAM	Standard	23.6123	3			0.2	2.83811
76	3ng	mir16	FAM	Standard	23.5822	3			0.2	2.89844
99	0.3ng	mir16	FAM	Standard	26.8733	0.3	26.8409	0.0550508	0.2	0.289817	0.296634	0.0114442	0.03858	3.23701	0.988781
100	0.3ng	mir16	FAM	Standard	26.8984	0.3			0.2	0.284766
123	0.3ng	mir16	FAM	Standard	26.8143	0.3			0.2	0.302039
124	0.3ng	mir16	FAM	Standard	26.7775	0.3			0.2	0.309914
147	0.03ng	mir16	FAM	Standard	30.129	0.03	30.0779	0.0757212	0.2	0.029706	0.0308203	0.00166346	0.053973		1.02734
148	0.03ng	mir16	FAM	Standard	30.0788	0.03			0.2	0.0307664
171	0.03ng	mir16	FAM	Standard	30.1332	0.03			0.2	0.0296191
172	0.03ng	mir16	FAM	Standard	29.9705	0.03			0.2	0.0331896
195	NTC	mir16	FAM	NTC	Undetermined	0			0.2
196	NTC	mir16	FAM	NTC	Undetermined	0			0.2
219	NTC	mir16	FAM	NTC	Undetermined	0			0.2
220	NTC	mir16	FAM	NTC	Undetermined	0			0.2
Slope	-3.29097	cycles/log decade
Y-Intercept		25.1032
R^2		0.999634
