# Supplementary material for: Optimized high-throughput microRNA expression profiling provides novel biomarker assessment of clinical prostate and breast cancer biopsies
Source: Mol Cancer. 2006 Jun 19;5:24. doi: 10.1186/1476-4598-5-24 (PMC1563474; doi:10.1186/1476-4598-5-24)
Supplement: Additional File 8 — Raw data for microarrays of clinical prostate specimens [file 1476-4598-5-24-S8.xls]

## Sheet: small_set
Log transformed and filtered Cy3/Cy5 ratios for amplified miRNA from prostate biopsies
GENE	Normal_prostatevsC015T(Needle core biopsy tumor, Gleason Score 8)	Normal_prostatevsC166FNA(fine needle aspirate, lymph node met)	Normal_ProstatevsPC3	Normal_ProstatevsLNCAP	NormalprostatevsPoolednormal(normal adjacent to tumor)	Normal_prostatevs24882TCM(needle core biopsy transitional cell metaplasia)
miR133a	2.905	-0.5198	-2.976	-1.389		1.979
miR135a*		0.9266	-3.377	-3.081	3.485	2.046
miR133a*	1.275	-1.644	-4.044	-1.909	5.18	1.142
miR30e	2.045	-3.254	-3.942		4.72	0.4316
miR141	9.979	-5.494		-3.864	-1.072	0.4509
miR15b*	11.33	-4.776	-1.327	-0.9831	-0.9924	-3.252
miR173p*	9.649	-4.274		-2.607	0.1826	-2.95
miR135a	11.95	-1.899	-4.923	-5.649	0.8615	-0.3376
miR187	-0.2978		-0.9302	0.435	1.957	-1.164
miR185	-0.6943	1.362	-0.623	-0.0607	3.635	-3.62
miR187*	-1.07	-0.5953	0.4177	0.6938	1.969	-1.415
miR130b*	-1.737		0.2688	0.2956	3.408	-2.236
miR182	0.2011	-2.038	1.586	1.533	0.4375	-1.72
miR151*	0.5793	-5.753	1.604	0.3801	2.468	0.7218
miR335	-0.3839	-3.234	0.9504	0.9951	1.49	0.1829
miR335*	0.008405	-1.22	0.1129	-0.3177	2.008	-0.591
miR15b	-0.004707	-2.893	0.4547	0.9586	2.671	-1.187
miR133b*	-2.618	-0.3909	-2.007	-0.7123	4.927	0.8009
miR133b	-2.799	-0.7482	-1.949	-0.5144	5.122	0.8881
miR16*	-3.512	-1.497	-1.44	0.4914	4.94	1.018
miR16	-3.101	-1.761	-1.384	0.2746	5.328	0.6443
miR218	-2.359	-0.5648	-0.4605	0.09767	2.615	0.6714
miR189	-2.169		-0.6826	0.02309	2.283	0.5459
miR106b*	-4.149	-1.714	-0.8305	1.533	4.963	0.1976
miR224	-1.963	-0.2056	-1.52	0.2786	2.338	1.072
miR204	-1.464	-1.854	-1.1		5.491	-1.073
miR3243p*	-5.925	-4.542	-3.295	-1.501	16.22	-0.9567
miR186*	-4.892	-4.235	-4.245	-1.597	16.87	-1.9
miR101*	-3.503	-6.437	-4.442	-4.381	17.51	1.253
miR10b*	-1.306	-1.364	-0.5016	-1.72	4.111	0.7797
miR10b	-0.8396	-1.286	-0.4691	-1.66	3.699	0.556
miR204*	-1.681		-1.049	-3.824	6.696	-0.1424
miR29c	-2.28	-1.192	-1.903	-0.01887	1.419	3.975
miR29c*	-2.038	-1.563	-2.129	0.3779	1.272	4.08
miR1423p	-1.854	-1.772	-1.683	0.3367	0.8786	4.093
miR1423p*	-1.212	-1.448	-2.343	-0.6352	1.283	4.356
miR22*	-1.477	-1.909	-0.8548	0.1694	1.278	2.793
miR22	-1.608	-1.931	-0.842	-0.05464	1.576	2.86
miR149	-1.829	-1.902	-1.126	-0.08403	2.055	2.885
miR30a5p	-2.737	-1.521	-0.8845	0.1615	2.244	2.737
miR30b*	-3.026	-1.109	-1.127	-0.02698	2.429	2.859
miR30b	-3.008	-1.369	-1.051	-0.006882	2.404	3.031
miR30a5p*	-2.646	-1.935	-0.9447	0.6038	1.999	2.924
miR26a*	-2.187	-1.493	-1.746	0.02931	2.265	3.133
miR26a	-2.207	-1.272	-1.869	0.01972	2.294	3.035
miR338	-2.416	-1.735	-0.834	-0.4575	2.48	2.962
miR130a*	-1.813	-1.964	-0.7221	-0.5099	2.459	2.55
miR195	-2.746	-0.3006	-2.791	0.2759	2.364	3.198
miR26b*	-2.206	-0.4122	-1.737	0.4136	1.271	2.671
miR26b	-2.254	-0.7297	-1.554	0.3659	1.468	2.704
miR195*	-2.704	-1.091	-2.096	0.7721	1.989	3.13
miR193*	-2.842	-0.9147	-0.8098	0.5436	1.07	2.954
miR193	-2.93		-1.309	-0.01369	1.352	2.901
miR15a	-2.001	-1.278	-2.145	0.9738	1.499	2.951
miR205*	-2.117	-2.159	-3.179		2.73	4.725
miR148a*	-2.205	-2.345	-1.728	1.065	1.983	3.231
miR148b*	-1.08	-1.105	-0.8816	0.3106	1.059	1.697
miR148a	-1.477	-2.629	-2.478	1.274	2	3.311
miR15a*	-2.668	-1.497	-2.265	1.79	1.826	2.814
miR30c	-0.8942	-1.862	-1.296	-0.6527	1.938	2.766
miR19b*	-2.433	-1.703	-0.4816	1.032	0.9636	2.622
miR19b	-2.511	-1.944	-0.3982	1.086	1.077	2.69
miR19a*	-3.383	-1.318	-1.501	1.89	0.7878	3.523
miR19a	-3.439	-1.413	-1.245	1.598	1.097	3.402
miR3243p	-2.397	-0.9742	-0.2286	1.563		2.037
miR149*	-3	-2.67	-0.06201	-0.09725	2.463	3.366
miR200a*	-2.237	-2.817	-0.02402	-0.002227	1.99	3.09
miR200a	-2.03	-2.326	0.07002	-0.1064	0.9188	3.474
miR150	0.006498	-0.6963	-1.516	-0.9825		3.188
miR29b*	-2.088	-1.135	-1.902	-1.538	2.846	3.817
miR29b	-2.7	-1.448	-1.172	-1.323	3.12	3.522
miR152	-1.855	-0.2021	-2.349	-1.811	3.535	2.681
miR127	-2.153	-0.4087	-1.544	-0.967	3.19	1.883
miR152*	-2.172	-0.7782	-2.251	-0.9418	3.456	2.688
miR127*	-2.05		-2	-0.8703	2.959	1.961
miR199b	-2.246	-0.528	-1.706	-0.9355	2.942	2.473
miR126*	-2.214	-0.805	-1.836	-1.112	3.056	2.91
miR199a*	-2.478	-0.1722	-1.788	-1.238	2.803	2.872
miR199a**	-2.466	-0.176	-1.988	-1.315	2.679	3.265
miR126	-2.058	-0.2991	-1.915	-1.235	2.639	2.868
miR126*	-1.846	-0.3896	-2.005	-1.249	2.44	3.049
miR145*	-0.7934	-0.9151	-2.982	-1.81	3.399	3.101
miR145	-0.7677	-0.8605	-3.148	-2.009	3.612	3.173
miR143*	-1.46	-0.6135	-2.282	-1.695	2.641	3.409
miR143	-1.423	-0.6294	-2.7	-1.435	2.716	3.472
miR199a	-1.597	-0.106	-3.044	-1.55	2.477	3.821
miR199b*	-1.701	-0.1122	-3.218	-0.9667	2.966	3.032
miR30c*	-2.163	-1.997	-1.87	-0.9122	4.198	2.744
miR27b*	-1.748	-0.9988	-1.11	-2.39	2.369	3.877
miR27b	-1.649	-1.153	-1.264	-2.296	2.646	3.717
miR199a*	-1.414	-0.4742	-1.641	-2.665	2.352	3.843
miR130a	-1.842		-0.5923	-1.464	1.586	2.313
miR150*	-1.6	-0.9859	-2.709	-1.878	5.597	1.575
miR101	-1.834		-4.545	-1.636	5.572	2.443
miR148b	-0.8216	-2.77	-0.4498	0.8976	0.9848	2.159
let7d	-3.482	-2.311	2.687	2.935	1.396	-1.226
miR98	-4.874	-2.234	3.723	3.501	2.044	-2.161
let7d*	-3.792	-2.068	2.25	3.284	1.111	-0.7834
miR183	-2.455	-2.633	2.234	3.305	0.2589	-0.7101
miR98*	-4.368		2.882	2.665	2.219	-3.398
miR182*	-1.856		1.292	1.348	1.324	-2.108
miR128a*	-2.718	-0.6047	0.3213	1.807	1.29	-0.09525
miR128b	-3.307	-1.442	1.181	1.881	1.598	0.08852
miR345	-2.706		-0.3795	1.335	1.725	0.02549
miR151	-5.111	-0.9679	2.255	0.9328	1.807	1.084
miR331*	-3.792	-1.449	1.172	1.118	1.474	1.477
miR99b*	-3.526	-1.811	1.254	0.8381	1.94	1.305
miR99b	-3.09	-1.602	1.146	1.085	1.769	0.6917
miR200b	-3.647	-2.115	1.046	2.424	1.285	1.007
miR106a*	-3.553	-2.205	1.308	2.28	0.901	1.268
miR106a	-3.978	-1.899	1.539	1.873	1.238	1.227
miR3245p	-3.636	-1.501	0.918	1.944	0.9683	1.308
miR200b*	-4.948	-2.032	1.277	2.63	1.628	1.444
miR331	-2.976	-1.536	1.181	1.284	0.6542	1.393
miR189*	-2.633	-1.864	0.7931	1.752	0.2776	1.673
miR20	-2.873	-2.103	1.604	2.072	-0.1867	1.488
miR93*	-3.073	-2.939	1.796	2.735	0.3415	1.14
miR20*	-3.155	-2.868	1.526	2.201	0.8247	1.471
miR128b*	-2.831	-2.772	1.295	2.012	1.781	0.5144
miR103*	-3.165	-2.38	1.314	2.033	1.323	0.8749
miR92*	-3.474	-2.854	1.632	2.484	1.393	0.8188
miR92	-3.254	-2.685	1.587	2.189	1.491	0.6729
let7b	-3.738	-3.066	1.502	3.428	1.401	0.4725
let7b*	-3.933	-3.313	1.75	3.359	1.473	0.6628
miR191*	-2.62	-2.948	1.636	2.545	1.032	0.3538
miR191	-2.361	-3.758	1.784	2.652	1.263	0.4191
miR25*	-2.848	-2.072	1.146	3.001	0.5739	0.1983
miR25	-3.151	-1.936	1.249	2.959	0.4032	0.4753
let7e	-4.227	-2.45	2.322	3.631	0.03451	0.6895
let7a*	-4.892	-2.901	2.252	3.45	1.364	0.7262
let7c*	-4.864	-2.783	1.872	3.626	1.088	1.063
let7c	-4.444	-2.875	1.991	3.656	0.8511	0.8216
let7e*	-4.474	-2.752	2.11	3.518	0.8384	0.7604
miR93	-2.889	-2.236	1.398	2.419	0.6119	0.6959
let7f	-4.138	-2.231	2.371	2.85	0.6815	0.4657
let7f*	-4.267	-2.199	2.089	3.096	0.6176	0.6644
let7a	-4.974	-3.06	3.422	3.476	0.7152	0.4209
miR103	-2.849	-2.795	1.762	1.448	1.383	1.052
miR320	-3.374	-3.514	2.602	1.477	1.781	1.029
miR320*	-3.013	-3.207	2.518	1.602	1.488	0.6125
miR210	-3.093	-2.272	2.01	1.039	1.489	0.8275
miR3245p*	-4.837		1.547	1.826	-0.1507	1.614
miR175p*	-4.833	-1.426	1.789	2.409	0.4147	1.646
miR175p	-4.188	-1.154	1.866	2.208	-0.1686	1.436
miR28*	-2.864	-0.5766	0.2946	1.339	0.6109	1.196
miR28	-2.247	-1.113	0.07633	1.884	0.1169	1.283
miR200c*	-3.78	-2.719	-1.675	3.933	2.51	1.731
miR200c	-3.473	-2.42	-1.226	3.4	2.293	1.427
miR186	-1.118	-1.578	-0.9949	1.948		1.743
miR125a*	-2.792	-2.708	0.797	0.4175	2.465	1.82
miR125a	-3.155	-2.605	0.9395	0.3516	2.543	1.926
miR342	-2.272	-1.694	0.2113	0.0557	1.891	1.808
miR339*	-3.757	-4.242	0.4688	1.507	3.305	2.718
miR214*	-2.189	-1.97	-0.2513	0.06129	2.651	1.698
miR197	-3.853	-1.945	0.333	1.306	3.129	1.03
miR328	-2.942	-2.129	-0.166	1.511	2.739	0.9872
miR106b	-3.421	-2.216	0.3377	1.985	2.512	0.8032
miR197*	-3.448	-2.082	0.3509	1.587	2.507	1.085
let7g*	-3.35	-1.414	0.1248	1.524	1.968	1.147
let7g	-3.193	-1.494	0.07598	1.398	1.78	1.433
miR125b*	-4.225	-2.418	0.2984	1.245	2.608	2.492
miR30d	-3.165	-1.768	0.3389	0.7626	2.048	1.783
miR339	-4.329	-2.603	0.3384	1.392	3.29	1.912
miR30d*	-3.049	-1.635	0.08333	0.8275	2.214	1.559
miR125b	-3.502	-2.768	0.4651	0.9484	2.475	2.381
miR224*	-3.432	-2.558	-0.3305	1.112	3.19	2.017
miR34a	-3.344	-2.307		1.57	1.966	2.114
miR34a*	-3.832	-2.017	-0.7116	1.98	2.196	2.384
miR99a*	-3.574	-2.369	-1.352	1.668	3.088	2.539
miR99a	-3.489	-2.396	-1.124	1.719	3.015	2.276
miR214	-2.863	-1.261	-0.5906	0.7574	2.773	1.185
miR328*	-3.302	-0.8349	-0.457	0.5383	2.716	1.339
miR342*	-2.615		-0.6805	0.193	1.808	1.295
miR107*		-3.441	0.09343	0.3154	2.89	0.1423
miR345*	-1.821		0.3551	0.255	1.676	-0.4643
miR128a	-2.898	-1.659	0.6378	1.104	2.915	-0.1003
miR223*	-2.618	0.3099	-0.09827	-0.8587	1.746	1.519
miR30a3p*	-3.943	1.08	0.5862	-0.5955	1.555	1.317
miR132*	-2.049	-0.5796	0.4865	0.3095	0.1295	1.703
let7i	-2.037	-0.01379	0.4546		0.1525	1.443
miR132	-2.467	0.2179	0.06534	0.6427	0.3101	1.231
miR10a*	-2.249	-1.724	3.178	-0.692	1.691	-0.205
miR146*	-3.01	-3.426	3.355		4.285	-1.203
let7i*	-2.323	-1.709	1.764	-0.3924	2.165	0.4958
miR10a	-5.006	-0.8905	3.404	-0.001353	2.501	-0.007277
miR205	-2.176	-3.054	1.292	-3.193	2.51	4.622
miR27a*	-2.024	-1.887	1.145	-2.143	1.311	3.597
miR27a	-2.02	-1.728	1.382	-2.612	1.334	3.645
miR181a	-1.778	-2.103	1.451	-3.374	2.525	3.277
miR181a*	-1.991	-2.081	1.24	-1.314	1.152	2.995
miR29a*	-2.302	-2.07	0.9128	-0.9745	1.082	3.352
miR29a	-2.569	-1.77	0.5299	-1.155	1.789	3.174
miR210*	-1.647	-0.9974	1.304		-0.1629	1.503
miR30a3p	-1.83	-0.7707	0.2862	-0.7154	1.385	1.644
miR223	-2.129	-0.8995	0.7582	-0.9629	1.703	1.53
miR126**	-2.759	-0.5212		-1.398	2.508	2.17
miR218*	-2.16	-0.9172	0.9629	-0.9083	2.157	0.8659
miR181b	-3.015	-3.057	2.355	0.353	1.815	1.549
miR21*	-3.972	-2.597	2.458	0.4869	1.299	2.325
miR21	-4.319	-2.658	2.264	0.8534	1.475	2.385
miR100*	-2.955	-2.348	0.9825	0.2155	1.715	2.39
miR100	-2.605	-2.79	1.352	-0.1799	1.892	2.331
miR23b*	-2.924	-2.367	1.434	-0.1511	1.776	2.232
miR23b	-2.941	-2.351	1.499	-0.3567	1.8	2.349
miR23a*	-3.646	-2.132	2.262	-0.4853	1.713	2.288
miR23a	-3.483	-2.108	2.197	-0.5682	1.694	2.269
miR181b*	-2.781	-1.842	2.342	-0.9903	1.98	1.291
miR222	-2.316	-1.757	2.544	-1.91	1.82	1.618
miR222*	-2.474	-1.949	2.516	-1.862	1.808	1.962
miR24*	-2.599	-2.008	1.924	-1.295	1.674	2.304
miR24	-2.778	-1.966	1.893	-1.223	1.67	2.406
miR221*	-2.419	-1.367	1.739	-1.537	1.587	1.996
miR221	-2.578	-1.461	1.996	-1.431	1.619	1.856
miR31*	-4.888	-2.731	4.984	-1.551	2.25	1.935
miR31	-3.833	-2.835	4.917	-1.516	1.163	2.105
miR203	-0.2417	-0.2309	-0.3517	1.091	0.1515	-0.4184
miR1*	-1.976	-0.2661	-1.456	2.879	0.9349	-0.1155
miR1	-1.827	0.03806	-1.461	2.746	0.887	-0.3834
miR206	-2.756		0.6129	4.94	-0.6232	-2.174
miR203*	-1.679	3.115	-1.077		0.967	-1.325
miR122a*	-4.302	3.392		2.386	-0.4876	-0.9883
miR122a	-7.42	13.86		0.8253	-3.49	-3.776
miR130b	-2.208	11.99	-1.406	-1.423	-4.424	-2.529
miR185*	-0.2169	2.284	0.9085	1.01	-1.873	-2.113
miR183*	-1.97		2.615	1.133	-0.6603	-1.118
miR206*	-3.552	-0.1201	5.847		-0.05362	-2.121
