# Supplementary material for: Optimized high-throughput microRNA expression profiling provides novel biomarker assessment of clinical prostate and breast cancer biopsies
Source: Mol Cancer. 2006 Jun 19;5:24. doi: 10.1186/1476-4598-5-24 (PMC1563474; doi:10.1186/1476-4598-5-24)
Supplement: Additional File 9 — Raw data for microarrays of clinical breast tumor tissues. [file 1476-4598-5-24-S9.xls]

## Sheet: Breast tissues.txt
Log transformed and filtered Cy3/Cy5 ratios for amplified miRNA from breast tumor biopsies
GENE	hsmicroRNAP2-162-Normal-breastvs.I-97	hsmicroRNAP2-164-Normal-breastvs.I-52	hsmicroRNAP2-213-Normal-breastvs.I-5	hsmicroRNAP2-214-Normal-breastvs.I-251	hsmicroRNAP2-216-Normal-breastvs.I-30	hsmicroRNAP2-218-Normal-breastvs.I-289	hsmicroRNAP2-219-Normal-breastvs.I-272	hsmicroRNAP2-220-Normal-breastvs.I-99	hsmicroRNAP2-222-Normal-breastvs.I-400	hsmicroRNAP2-223-Normal-breastvs.I-427	hsmicroRNAP2-239-Normal-breastvs.I-319	hsmicroRNAP2-240-Normal-breastvs.I359	hsmicroRNAP2-252-Normal-breastvs.I-55	hsmicroRNAP2-254-Normal-breastvs.I-214	hsmicroRNAP2-256-Normal-breastvs.I-80	hsmicroRNAP2-257-Normal-breastvs.I-196	hsmicroRNAP2-258-Normal-breastvs.I-155	hsmicroRNAP2-259-Normal-breastvs.I-282	hsmicroRNAP2-47-Normal-breastvs.I-388	hsmicroRNAP2-96-Normal-breastvs.I-304
let7a	0.233849	0.087683	0.774364	0.402464	0.161403	0.68823	0.575906	0.306834	0.483005	0.627793	0.0228812	0.0894651	0.249988	0.00760162	0.0238842	0.0275864	0.0122194	0.0109505	0.074	0.0095
let7a*	0.196381	0.0330164	0.774364	0.335387	0.163742	0.6443	0.455926	0.32875	0.395653	0.512484	0.0222367	0.0725393	0.261893	0.0123687	0.0170895	0.0462328	0.00566263	0.0115589	0.106	0.026
let7b	0.366923	0.105003	0.857757	0.330596	0.177777	0.776089	0.521915	0.298615	0.616602	0.499672	0.0721887	0.164422	0.238084	0.0217741	0.0170895	0.0296299	0.0122194	0.0176425	0.066	0.0635
let7b*	0.321704	0.0525015	0.857757	0.292266	0.168421	0.73216	0.485921	0.339709	0.647432	0.512484	0.0718664	0.159586	0.190467	0.0216453	0.0156482	0.0398471	0.0104312	0.0146007	0.033	0.0905
let7c	0.0510333	0.0606203	0.702884	0.220397	0.147368	0.578406	0.455926	0.252042	0.503558	0.422799	0.0170804	0.0725393	0.166659	0.00837466	0.0520922	0.0329505	0.0211603	0.0206843	0.038	0.062
let7c*	0.0665371	0.047089	0.679058	0.263518	0.152046	0.578406	0.49192	0.227386	0.56008	0.512484	0.0157913	0.0725393	0.22618	0.0108226	0.0391206	0.0975743	-0.00864296	0.0273762	0.061	0.0945
let7d	0.533589	0.386455	0.822017	0.340178	0.173099	1.0177	0.389936	0.241084	0.49842	0.474048	0.163714	0.118481	0.273797	0.207176	0.611723	2.65264	0.408305	-0.170341	0.478	0.191
let7d*	0.339791	1.08251	0.714797	0.416838	0.159064	0.739481	0.407934	0.279438	0.452175	0.614981	0.161458	0.15475	0.255941	1.49572	1.98795	2.89096	0.794854	0.700224	0.167	0.207
let7e	0.160206	0.632725	0.750537	0.349761	0.14035	0.615014	0.407934	0.252042	0.477866	0.538108	0.0331939	0.099137	0.208324	0.010565	0.332731	0.230909	0.0292072	0.0030418	0.153	0.2285
let7e*	0.155038	0.481715	0.810104	0.402464	0.154386	0.629657	0.383937	0.26848	0.462451	0.461235	0.0331939	0.116063	0.255941	0.014559	0.256343	0.621717	0.00864296	0.0255512	0.184	0.071
let7f	0.0755809	0.0395115	0.750537	0.239562	0.133333	0.666265	0.43193	0.232865	0.52925	0.422799	0.0283598	0.0677033	0.208324	0.00296334	0.136922	0.112389	0.0703358	0.0553609	0.159	0.092
let7f*	0.072997	-0.0346402	0.738624	0.220397	0.128655	0.607692	0.419932	0.202729	0.477866	0.422799	0.0212699	0.0677033	0.190467	0.0280873	0.102949	0.498855	0.0208623	-0.0212926	0.242	0.242
let7g	0.0658911	0.0990493	0.83393	0.340178	0.121637	0.54912	0.347943	0.271219	0.431621	0.563732	0.0270708	0.0918831	0.297605	0.0257682	0.0255314	0.0909331	0.0366581	0.0109505	0.104	0.0525
let7g*	0.069767	0.0584553	0.714797	0.344969	0.156725	0.863948	0.395935	0.276698	0.52925	0.384363	0.0254594	0.0797932	0.232132	0.0579784	0.0572396	0.103194	0.0172859	0.00912541	0.073	0.0025
let7i	0.0872088	0.0238151	0.738624	0.244353	0.130994	0.607692	0.371939	0.1315	0.580633	0.384363	0.112795	0.108809	0.196419	0.128841	0.18222	0.13078	0.026823	0.0310264	0.312	0.296
let7i*	0.0245477	0.0297689	0.786277	0.301848	0.138011	0.593049	0.49192	0.219167	0.513835	0.538108	0.0699328	0.198274	0.249988	0.0523094	0.143099	0.149427	0.0345718	-0.0322431	0.153	0.124
miR1	64599.1	-10.5544	-1.13176	2.93224	0.484209	6.0696	1.57174	0.369844	1.03281	2.70335	2.29618	14.5079	-0.160707	1.08085	3.57954	3.55482	3.03994	5.3992	1.462	19.5
miR1*	-0.753872	-1.62376	-38.2178	9.07941	0.374268	0.915199	-1.95568	0.394501	0.71423	62.7793	1.47955	2.95477	2.84511	1.19178	0.94569	3.434	-0.558812	-0.243344	-0.088	1.6955
miR100	0.0458654	0.00270626	1.17942	0.493498	0.2269	0.739481	0.467924	0.284917	0.549803	0.499672	4.83406	0.181348	0.208324	0.00618437	0.0446799	0.0633466	0.0369561	0.0644863	0.067	0.06
miR100*	0.0226097	0.042759	1.02454	0.407256	0.264327	0.790732	0.503918	0.290396	0.503558	0.563732		0.128153	0.238084	0.0304065	0.0582691	0.208431	0.0911981	0.0212926	0.077	-0.0175
miR101	0.83785	0.0866005	1.58447	0.737851	0.184795	0.812697	0.683889	0.386282	0.539526	0.819974	0.0367389	0.338517	0.398791	0.161051	0.720643	-0.191573	0.165706	-0.276804	1.963	0.4735
miR101*	1.00775	0.0838942	0.285919	0.665983	0.196491	0.841983	0.707885	0.430115	0.339131	0.845598	0.092814	0.563388	0.136898		0.39903	4.72546	-0.340652	-0.15209	-0.167	-0.4
miR103	1.30167	0.151551	2.5137	2.15127	0.4538	3.73401	1.2418	1.38075	0.71423	1.03778	3.95942	1.03973	0.660684	0.180506	0.321613	0.226056	0.168985	0.0955127	0.168	0.1425
miR103*	1.36885	0.154257	1.7036	1.6961	0.414034	3.31668	1.61374	1.24651	0.760475	1.12746	-0.805678	0.469087	0.446408	0.169297	0.228753	0.341254	0.225611	0.125931	-0.088	0.0985
miR105	-0.322995	2.97689	1191329	97.4203	34.3087	179.379	-35.9941	16.4375		217.806	-3.00776	241798	7.44013	-0.289892	0.308847	2.0861	-2.18548	3.70066	100000	-0.7
miR105*	13.5658	11.3663	-440.792	321.013	17.9345	219.648	107.982	52.0522	22.2645	320.302	1.19691	-2.41798	47.6168	3.1566	-10.089	1.53258	20.2662	-2.12926	15	-10.1665
miR106a	1.90374	0.996988	4.00287	5.02122	0.645612	9.56932	2.48959	1.0794	0.724507	2.63929	1.28908	0.877725	1.119	0.287187	3.7387	1.19133	1.62368	0.955735	1.06	0.696
miR106a*	1.39082	0.18998	3.84799	7.34018	0.545028	8.83717	2.03367	0.950637	0.667985	2.34461	1.28908	0.889815	1.15471	0.225472	1.35646	4.47973	3.27836	0.862656	1.432	1.0155
miR106b	5.34364	0.101214	0.142959	0.383299	0.31111	2.26237	0.91785	2.26564	0.940317	0.79435	1.6265	1.3323	0.22618	0.708626	0.995105	0.802816	-0.0312935	0.0626612	-0.093	2.75
miR106b*	4.42891	0.103921	0.702884	0.895962	0.591811	1.47896	0.899853	2.28208	0.472728	0.896847	1.40865	2.2995	0.374983	0.901887	0.494155	25543	0.385655	0.206234	0.362	-0.344
miR107	1.40568	0.147762	2.37074	0.138946	0.456139	1.27396	1.25979	0.767084	0.518973	0.717477	32227.1	0.713303	0.440456	0.294531	0.521951	0.664118	-0.00596066	-0.0109505	0.49	0.0855
miR107*	1.80296	0.160211	3.25233	2.11773	0.418712	1.58879	0.899853	0.854751	0.611463	0.845598	1.93363	1.40243	0.517833	0.23784	0.273021	0.945091	0.245579	0.00790869	0.089	0.1775
miR108	-3.87595		1191329	210.815	16.6081	59.7955	111.984	-4.10938	149.012	38.4363	-5.80088	3.62696	23.8084	1.36198	2.67667	1.58367	-1.7882	1.21672	0.583	1.6
miR108*	-13.5658	2.70627	-166.786	-3.19576	18.7134	98.8415	-59.9902	-7.12293	22.6087	1.28121e+06	-0.483407	-15.313	53.5689	0.0161051	0.849329	3.16733	29803.3	1.82508	-2.5	4.3335
miR10a	1.31782	0.0221914	1.10794	0.527037	0.264327	0.622336	0.587904	0.345188	0.565218	0.589356	0.0125686	0.299829	0.22618	0.0488307	0.358468	0.783404	-0.195808	-0.0158174	0.018	0.0905
miR10a*	1.48061	-0.0108251	1.35812	0.488707	0.271344	0.717516	0.533913	0.287657	0.518973	0.538108	0.0164358	0.275649	0.291653	0.0658377	0.119421	0.755562	0.0932843	0.0456271	0.1	0.147
miR10b	0.138242	0.0400527	0.929237	0.479124	0.271344	0.768767	0.467924	0.257521	0.477866	0.48686	32227.1	0.0894651	0.208324	0.126135	0.0576514	0.11903	0.0891119	0.0517107	0.457	0.244
miR10b*	0.0652451	0.00324752	1.14368	0.426421	0.294736	0.615014	0.539912	0.254782	0.483005	0.384363	4.83406	0.0507775	0.244036	0.103717	0.130333	0.8585	0.00864296	0.050494	0.161	0.2075
miR122a	0.228035	0.378877	0.178699	1.74401	0.280701	1.33985	0.293952	0.235604	0.544665	0.935283	0.241703	0.972026	0.619019	0.360755	0.617694	1.81636	0.0932843	-0.0687448	0.048	0.0985
miR122a*	0.326225	0.212171	1.64403	1.35113	0.299414	2.09398	0.575906	0.504084	0.508696	1.12746	0.644542	0.817276	0.636875	-0.128841	2.47078	2.14561	0.0548381	0.13749	0.096	0.183
miR124a	17.0109	-5.41253	123.1	3.42095	12.1637	-29.2864	4.99719	54.7917	6.84942	27.7638	2.28651		130.946	3.22103		1.04496	8.7422	10.5447	9	6.5
miR124a*	64599.1	7.03629	23.8266	10.5934	15.2046	78.0995	29.3952	7.53386	32.5412	68.865	-18.8529		21.1657	5.92669	1.33834	2.80973	3.72541	2.43344	17.5	-4.25
miR125a	1.03682	0.15534	0.583751	0.210815	0.156725	0.658944	0.647894	0.808178	0.570357	0.563732	0.66839	0.60933	0.190467	0.0468981	0.0273844	0.0288636	-0.00715279	0.0401518	0.214	0.2165
miR125a*	0.667309	0.490375	0.738624	0.258727	0.245613	0.651622	0.575906	0.805439	0.477866	0.499672	0.495008	0.819694	0.148803	0.0584938	0.0339732	0.0316733	0.027419	0.0194676	0.112	0.087
miR125b	0.17248	0.270626	0.964976	0.287475	0.182456	0.622336	0.677889	0.358886	0.570357	0.525296	0.0789564	0.285321	0.267845	0.0185531	0.0280021	0.0283527	0.00894099	0.00851705	0.059	0.022
miR125b*	0.17894	0.28524	0.953063	0.344969	0.163742	0.6443	0.695887	0.380803	0.62174	0.512484	0.0899136	0.365114	0.220228	0.0306642	0.0350027	0.0140486	0.00625869	0.015209	0.021	0.0005
miR126	0.0129198	0.0140726	0.667144	0.215606	0.0959062	0.563763	0.497919	0.304094	0.508696	0.589356	0.0141799	0.111227	0.172611	0.00863235	0.0156482	0.00817376	0.00536459	0.00851705	0.007	0.0165
miR126*	0.0549092	-0.205135	0.536098	0.182067	0.102924	0.636979	0.545911	0.232865	0.575495	0.512484	0.0248149	0.113645	0.285701	0.0429041	0.0212075	0.0406134	-0.00417246	0.0188592	0.335	0.0525
miR126*	0.0116278	0.0092013	0.690971	0.196441	0.17076	0.585728	0.539912	0.263	0.503558	0.525296	0.0145022	0.106391	0.160707	0.00863235	0.00864772	0.0125161	0.00327836	0.00669197	0.033	0.026
miR126**	0.069121	0.108251	0.83393	0.249145	0.123976	0.68823	0.419932	0.271219	0.518973	0.512484	0.0148245	0.106391	0.22618	0.0819429	0.0654756	0.0214561	-0.00625869	0.0121672	0.231	0.0235
miR127	0.385011	-0.229491	1.31046	0.919919	0.245613	1.23003	0.545911	0.468469	0.955733	0.48686	1.06511	0.59724	0.464264	1.43877	0.804032	0.0196681	0.0551361	0.0298097	-0.382	1.2105
miR127*	0.367569	0.0541253	1.20324	1.33676	0.126315	1.06895	0.695887	0.367105	0.493281	0.973719	1.02901	0.918831	0.702348	1.98415	-0.0146188	1.86464	0.090602	-0.0541441	1.12	0.169
miR128a	0.458654	7.57754	0.667144	0.220397	0.0701752	0.46126	1.33178	0.295875	0.385376	0.704665	0.443123	0.672197	0.309509	2.24183	0.280227	0.0717758	0.106696	-0.138706	-19	0.25
miR128a*	-0.258396	5.59277	1.15559	0.713895	0.126315	0.710195	0.503918	0.350667	0.626878	0.589356	0.315826	1.55718	0.482121	2.03569	0.916246	-0.76629	-0.0637791	-0.130189	1.098	0.2935
miR128b	1.12725	0.676566	0.202526	0.426421	0.0350876	0.46126	0.815867	0.380803	0.739922	0.435611	0.241059	1.31054	0.309509	1.2723	0.94116	1.10678	0.796344	-0.157566	4.6	1.842
miR128b*	0.293926	54125.3	0.607578	0.431212	0.11462	1.2886	0.905852	0.284917	0.441898	0.55092	0.272319	0.377204	0.178563	0.773046	0.344467	0.355303	0.110868	-0.10768	3.727	-0.1055
miR129	-2.26097	-6.13402	23.8266	-23.9562	-0.467835	87.8591	107.982		-10.2767	147.339	7.08996	5.64114	102.18	7.47278	6.69168	1.60563	2.4695	60836.1	-15.333	5
miR129*	-2.15309	-9.47193	166.786	57.4949	7.01753	322.15	98.9839	7.30648	10.2767	10.6725	7.61365	17.731	220.228	-3.34987	0.755028	0.319288	-2.02662	2.43344	3.5	5.3335
miR130a	1.8204	0.180237	0.619491	0.15332	0.11462	0.431974	0.617899	0.33423	0.65257	0.79435	0.325171	4.64251	0.178563	0.515364	0.880832	1.64599	0.273296	0.33399	4.833	0.4775
miR130a*	1.21576	1.26274	1.04837	0.50308	0.154386	0.622336	0.389936	0.284917	0.637155	0.55092	0.293589	4.06704	0.636875	-2.31914	4.32386		0.18478	0.212318	0.733	-0.1335
miR130b	-6.45991	-4.87128	-5.56351	1.06366	2.25263	164.736	9.2145	1.09583	1.42846	2.4343	11.6823	4.83595	1.59516	1.99704	0.767382	5.01026	0.785615	3.89351	-4.5	0.5355
miR130b*	-0.645991	-1.62376	-17.8699	7.70911	2.24327	19.8708	-0.977841	2.56151	0.256917	4.79172	5.59591	29.0157	1.04162	6.44205	1.64718	3.89531	1.98699	1.44486	0.75	2
miR132	1.83009	0.40594	3.90756	2.5154	0.395321	2.34291	1.69172	1.90675	1.24862	0.960907	0.575576	2.68637	0.11309	0.47246	0.789207	1.44752	-1.93721	0.347374	-0.474	-0.1785
miR132*	0.444442	0.874124	0.393139	4.24504	0.245613	4.59796	2.71156	0.621886	0.647432	1.30683	0.12343	0.234544	0.380935	0.966307	0.652079	0.985194	0.0497715	0.521365	3.286	-10.5
miR133a	0.397284	0.676566	0.631404	2.36687	0.633916	6.8823	-0.383937	0.0657501	0.667985	1.88338	0.402839	-0.710885	0.56545	-0.128841	20589.8	0.670504	-1.63918	0.0383267	2.548	0.3335
miR133a*	-0.237725	0.541253	1.96569	3.11431	0.17076	3.98295	1.00784	0.526001	0.49842	1.14028	-0.193363	-12.0899	0.583306	1.20247	0.597104	1.46872	0.655673	0.973378	1.968	0.2815
miR133b	0.215115	2.70627	11.9133	21.4456	0.895904	15.5218	5.5011	0.912282	0.940317	-0.627793	0.209476	3.86876	1.54755	0.605553	1.44129	1.97958	-1.09289	1.41931	0.429	2.0455
miR133b*	64599.1	0.992117	17.8699	22.3607	0.818711	15.3534	1.69172	0.73147	0.719369	0.435611	0.926529	5.3945	-0.119042	0.231914	1.1765	1.53258	0.0298033	-4.6643	3	3.3
miR134	64599.1	2.43564	-54.8011	31.6222	0.313449	71.3856	-1.99767	-2.05469	0.195257	-3.94613	0.483407	60.4494	5.95211	0.644205	20589.8	1.87307	-1.88744	1.41931	1.625	-2.9445
miR134*		2.97689	69.0971	41.5257	6.42337	43.9296	-0.85786	5.33398	1.30514	2.48555	-0.966813	2.41798	-2.74987	0.47246	2.2237	3.70373	0.596066	0.730033	0.917	0.4165
miR135a	64599.1	21.6501	-95.3063	29.7057	12.2807	164.736	281.954	24.6563	71.9369	115.309	2.57817	-1.45079	68.4492	2.61972	0.469036	3.06516	29803.3	18.2508	1	1.091
miR135a*	-4.52194	3.42776	-23.8266	23.1561	18.421	57.1084	10.4983		220.949	80.7162	0.429587	-14.5079	-7.44013	2.10436	0.160189		3.5764	0.405777	16.5	-1.25
miR135b	5.16793	0.361016	23.8266	2.12731	0.376607	201.344	2.50159	4.56689	3.57115	51.2484	1.93363	-62.8674	52.3785	0.257682	3.8435	6.38575	-3.87443	1.41931	11.667	4.25
miR135b*	-3.87595	54125.3	-536.098	45.1766	3.25145	128.128	10.4983	9.58855	3.29882	30.2878	0.402839	1.81348	77.3774	2.03569	6.79463	8.68462	-3.12935	3.1434	2.818	4.5
miR136	26.4856	6.35972	-9.53063	38.3299	20.2736	31.1168	8.18267	6.2627	0.966009	-0.461235	5.18856	106.391	8.33295	1.67493	0.617694	-0.894005	1.09289	-1.5641	1.5	0.639
miR136*	10.9818	12.7194	122.111	34.9761	3.52981	-7.84143	8.77657	1.76155	0.364823	2.70335	2.71642	14.5079	-8.92816	-0.0859369	1.08096	2.1285	1.49016	-0.365017	3	-1.5
miR137	-2.90696	7.03629	190.613	62.2862	10.8187	168.397	-65.9892	46.573	87.3519	1447.77	1.61136	-2.41798	95.2337	12884.1	-1.23539	6.89661	29803.3	2.212	10	0.1665
miR137*		0.811879	1191329	73.7851	14.5543	82.3679	599902	273959	131.028	16.0151	-0.751858	-13.2989	4.76168	3.22103	1.606	1.73692	2.18548	2.83922	1.111	-0.9
miR138	5.16793	10.0132	11.9133	35.1342	19.883	117.146	56.9907	273959		64.0605	5.47861	10.2764	595210	1.86819	1.69866	0.830148	0.298033	60836.1	3.545	3.1665
miR138*	-5.49092	13.5313	-29.7832	63.2444	35.0876	-10.9824	35.9941	-8.21876	25.6917	301.084	-2.47085	-4.83595	595210	0.338208	3.50027	1.27715	1.19213	60836.1	10	1.3635
miR139	-1.93797	0.361016	50.0358	3.69405	0.589472	9.15199	-0.0839863	-0.0356146	1.93202	-0.230618		-4.83595	22.9573	-6.31321	0.772118	1.06438	2.98033	60836.1	2.563	3.1665
miR139*	-0.322995	-4.87128	42.3637	23.9562	0.874851	8.78591	9.36447	0.378063	-0.354546	6.27793	1.28908	-1.93438	41.6647	1.37435	0.926541	2.04344	-2.98033	5.67783	1.529	-6.5
miR140	-1.93797	2.30033	-369.312	3.37304	1.11579	0.54912	1.70972	8.90366	2.44585	0.781538	0.782796	241798	29.7605	3.34987	1.02949	1.40487	0.186271	-4.86689	-2.667	0.2275
miR140*	-3.87595	-0.590507	-3.96713	7.90555	0.53801	3.58026	7.60076	7.19142	1.02253	5.31702	0.966813	241798	3.97005	0.128841	0.555925	3.72928	1.56467	-3.65017	-6.5	-1.357
miR141	7.1059	0.0541253	0.476532	3.26763	0.6807	6.64069	-1.2358	19.9469	1.45415	4.3433	-0.966813	1.80139	2.14276	0.131675	0.0623871	0.0886342	0.0408305	0.116197	0.128	0.072
miR141*	4.447	0.261425	3.41911	3.36824	0.325145	-0.344115	1.04983	29.3026	0.231226	5.95763	1.18177	2.23905	1.16066	0.174708	-0.0162659	0.0469991	-0.0932843	0.316348	0.333	0.067
miR1423p	2.62402	3.60853	1.89421	0.795346	0.201169	0.666265	0.815867	0.317792	0.56008	0.538108	0.79891	1.63697	0.369031	1.95413	0.218046	0.924401	0.290284	-0.0407602	0.611	1.579
miR1423p*	2.46446	54125.3	0.619491	0.747434	0.128655	0.739481	0.515916	0.306834	0.513835	0.807162	0.6584	0.863217	0.380935	0.644205	1.39372	0.355814	0.00655673	-0.0553609	1.35	0.573
miR1425p	64599.1	-1.26274	59.5665	86.6784	0.984793	87.8591	12.9699	4.59155	3.58657	1.0634	4.35066	-43.5236	17.8563	0.920311	1.26113	0.204344	3.5764	-1.36881	15.25	2.3045
miR1425p*	0.968986	10.8251	-13.9028	37.6448	1.11111	108.777	16.9052	2.27112	2.82095	87.1223	4.29684	3.22316	74.4013	4.22598	0.755028	1.84472	1.83797	5.77943	0.95	4.607
miR143	0.0439274	0.00866005	0.953063	0.431212	0.208187	0.658944	0.569907	0.391761	0.62174	0.73029	0.0331939	0.116063	0.267845	0.0146879	0.0247078	0.0355048	0.00625869	0.0121672	0.033	0.0185
miR143*	0.0413434	0.0156963	1.10794	0.412047	0.219882	0.724838	0.623898	0.386282	0.549803	0.640605	0.0473738	0.120899	0.249988	0.016234	0.0230606	0.0365265	0.00953706	0.0115589	0.039	0.0245
miR144	0.322995	54125.3	-95.3063	130.959	19.883	-34.1699		21.9167	-48.8143	128.121	7.33167	-21.7618	43.6468	4.25175	1.77587	5.04474	-4.91754	2.43344	3	4.25
miR144*	0.430876	-9.2013	-47.6532	53.5038	9.0643	29.2864	58.4905	41.0938	54.4665	107.622	2.22915	36.2696	-47.6168	9.53423	2.9709	4.39902	-2.38426	4.86689	5.077	1.222
miR145	0.0587852	0.0156963	0.94115	0.440794	0.212865	0.812697	0.791871	0.490386	0.688539	0.627793	0.0576865	0.188602	0.22618	0.0103073	0.0119421	0.0224778	0.00625869	0.00912541	0.04	0.01
miR145*	0.0452194	0.0270627	1.06028	0.493498	0.205847	0.768767	0.659892	0.495865	0.570357	0.640605	0.0486629	0.145079	0.220228	0.00979192	0.0156482	0.0196681	0.00596066	0.0115589	0.031	0.0235
miR146	0.861106	0.180237	1.13176	0.752225	0.194152	0.453939	0.641895	0.178073	0.657708	0.717477	0.526269	0.62142	0.327366	1.80377	0.48036	0.894005	0.0596066	-0.829804	0.99	0.3845
miR146*	1.09043	1.17668	0.452705	0.723478	0.161403	0.702873	0.521915	0.213688	0.43676	0.717477	0.386081	0.350607	0.458312	0.901887	0.68317	0.865652	-0.129346	-0.133839	1.116	2.0715
miR147	-25.5166	18.9439	-214.439	94.8666	271.344	212.326	-8.99853	-68.4897	84.7827	877.629	11.1412	166.84	107.138	3.09218	1.606	4.34231	29803.3	-2.36592	1.727	2.125
miR147*	-3.35915	54125.3	17.8699	181.382	81.0922	179.379	125.979	-54.7917	513835	683.308	28.2793	28.2105	-59.5211	3.47871	2.33344	5.61946	-1.19213	7.30033	12	1.6665
miR148a	1.26808	0.0238151	0.619491	0.536619	0.159064	1.03967	0.311949	1.50951	0.74506	0.679041	0.462137	0.810022	0.244036	0.0815564	0.175013	0.227844	-0.0223525	0.120455	0.381	0.0845
miR148a*	1.54133	0.120158	0.702884	0.488707	0.133333	0.73216	0.43193	1.4328	0.46759	0.576544	0.336773	0.551299	0.202372	0.115828	0.0811238	0.109324	0.0190741	0.00973378	0.244	0.061
miR148b	1.27066	0.173742	6.87397	2.5729	0.19883	2.66506	0.98384	0.632845	1.46443	1.15309	1.6062	0.899487	0.571402	0.257682	1.25824	0.738959	-0.0202662	0.107072	0.524	0.5255
miR148b*	1.59818	0.344237	1.39385	3.56948	0.236257	2.73828	1.57174	0.895845	0.318578	1.03778	0.509188	0.810022	0.273797	2.73143	1.28686	2.13284	0.411584	0.0936876	0.419	0.0715
miR149	174.418	-24.0858	4.84871	39.8727	4.07016	6.69926	5.47711	1.59992	1.14071	22.7799	12.1767	16.4616	1.70825	9.34097	1.75013	0.463605	0.745082	-0.162432	1.219	-0.778
miR149*	75.0784	-8.1188	-5.0155	18.5565	4.72981	3.8658	7.9847	1.03556	0.611463	17.7704	17.8055	57.2262	1.91063	1.35283	3.37364	0.66233	0.238426	0.365017	0.243	5.6665
miR150	0.939917	0.169953	0.667144	1.34155	0.264327	1.03234	0.989839	0.523261	0.642293	1.24277	0.470516	1.73611	0.232132	0.0870965	0.255108	0.163986	-0.00864296		0.32	0.376
miR150*	1.29198	0.38862	1.08411	1.08761	0.166081	0.73216	0.845862	0.441074	0.632017	0.909659	0.61586	2.21728	0.273797	0.356374	0.304317	0.299875	0.0175839	-0.0474522	0.18	0.1565
miR151	13.0006	0.649504	-0.857757	2.5729	0.872512	9.1886	2.70556	1.38623	0.483005	3.71551	0.402839	8.05911	0.886864	0.242479	-7.20643	1.41457	0.027121	0.859006	3.211	-5.4
miR151*	7.32102	0.386455	-0.226353	1.81588	0.715788	5.97442	2.16565	0.808178	0.447036	3.31833	5.80088	3.45529	1.79754	0.442569	1.62433	1.29529	0.054242	-0.080912	1.207	-1.643
miR152	0.682166	1.28548	1.56064	2.47228	0.502923	4.8835	0.67189	0.287657	0.575495	1.22996	1.61136	1.81348	0.196419	0.0966308	0.260049	0.107536	0.409795	0.699615	0.887	0.3195
miR152*	0.571702	0.180237	0.452705	2.00274	0.320467	4.22456	1.2058	0.586272	0.354546	0.55092	-0.805678	0.0193438	0.749965	1.22025	0.471918	0.499877	0.323962	0.295663	0.815	1.1875
miR153	64599.1	2.70627	47.6532	69.473	233918	47.5904	-5.99902	47.9428	1.71107	119.575	-1.93363	55.6134	279.749	1.63808	0.978016	4.89583	29803.3	0.304181	2.4	-1.5835
miR153*	3.22995	3.1122	285.919	134.155	20.2736	62.2336	-5.99902	41.0938	39.8222	44.8423	0.644542	241798	86.3055	1.00496	1.69866	2.49964	25.6308	-2.43344	7.714	1.4445
miR154	0.645991	0.40594	0.97689	1.32238	1.70526	5.12512	0.599902	2.35604	0.724507	6.64948	0.247826	-2.01417	1.71421	0.607357	3.37673	-0.170372	0.638685	60836.1	4.333	1.5
miR154*	0.553614	0.691721	5.19419	3.79466	0.584794	1.58146	0.881856	1.3013	0.462451	2.57523	0.0460848	3.90503	1.06543	0.644205	0.588251	0.681232	1.09289	2.43344	9	1.1925
miR154*	-4.52194	-2.70627	47.6532	44.7167	1.16959	76.8767	10.7982	49.3126	4.11068	256.242	32227.1	-13.2989	23.8084	3.04065	0.291757	1.02172	-1.34115	13.9923	1.143	-0.5
miR154**	7.1059	1.75907	-113.176	31.3251	23.3917	732160	35.9941	21.9167	-3.66878	-345.927	32227.1	-3.10952	43.6468	1.76087	0.741233	4.54665	-0.540334	-0.851705	1.714	0.484
miR155	64599.1	1.1729	43.686	13.3101	0.713448	55.1536	1.66773	13.6979	0.760475	91.5168	1.40639	-9.18831	-1.90467	0.322103	5.55925	2.17116	-0.447049	2.69443	3.2	0.025
miR155*	64599.1	-3.24752	0.428878	3.14306	1.47368	28.7665	-3.37745	16.4375	1.70079	65.4826	1.20852	7.25393	17.8563	1.12736	1.87594	2.46924	1.26664	1.33839	16.333	5.611
miR15a	0.764853	0.0124488	1.40577	0.546202	0.259648	0.6443	0.575906	0.66572	0.601187	0.640605	0.287143	0.265977	0.291653	0.0159763	0.0368557	0.0916994	0.0321876	0.0365017	0.126	0.0855
miR15a*	0.760977	0.0194851	1.22707	0.527037	0.240935	0.717516	0.557909	0.73147	0.508696	0.589356	0.326461	0.234544	0.244036	0.0345294	0.0630048	0.113411	0.0163918	0.0328515	0.069	0.0235
miR15b	1.71188	1.39697	4.49131	3.27721	1.11813	8.38323	2.00367	1.33692	0.52925	2.17806	2.27878	1.08325	1.22018	2.89106	3.99216	6.30069	1.45142	1.43269	6.683	9.421
miR15b*	1.77066	1.29468	5.68264	4.89186	0.701753	11.3265	2.03967	1.35884	0.56008	2.30618	3.86725	0.710885	0.880912	2.02873	2.80021	8.48232	2.32734	0.973378	2.193	4.376
miR16	0.265502	0.0129901	1.14368	0.469542	0.259648	0.710195	0.641895	0.471209	0.554941	0.653417	0.141477	0.120899	0.273797	0.00631321	0.0107067	0.0334613	0.00238426	0.0139923	0.029	0.0325
miR16*	0.262272	0.0102838	1.17942	0.517454	0.31111	0.746803	0.653893	0.501344	0.570357	0.512484	0.111506	0.145079	0.255941	0.00644205	0.014207	0.0357602	0.00476853	0.0133839	0.024	0.0055
miR173p	-5.81392	3.24752	33.9529	25.7529	8.88886	66.6265	75.9896	7.12293	0.354546	14.3495	2.20208	19.3438	12.4994	3.92965	-0.652079	3.06516	-0.558812	-2.83922	4.286	8.5
miR173p*	3.66083	4.87128	70.4909	13.6694	7.23039	16.1661	44.3928	2.34783	2.20435	36.0404	0.47116	58.0314	16.154	0.773046		1.74535	-2.18548	6.69197	0.576	3.875
miR175p	0.760331	0.849767	3.90756	4.75291	1.07368	9.22521	2.08166	2.02455	0.750199	3.47208	0.966813	1.51849	1.81539	0.768794	3.13253	3.62225	1.1218	1.02509	6.702	4.2265
miR175p*	0.918599	0.779404	5.39672	5.05955	0.973097	9.82558	1.73372	1.54513	0.796444	2.90835	32227.1	1.27911	1.4047	1.11976	1.22221	4.59186	1.21419	1.02813	3.863	6.072
miR18	2.26097	-0.386455	-39.707	3.59343	5.93683	103.967	2.69956	4.48196	-24.2222	-0.563732	4.02839	4.49018	50.1703	2.27623	1.38981	1.78801	0.596066	0.121672	-0.5	1.6665
miR18*	-10.3359	-0.270626	8.78009	-0.354552	1.60467	-0.490547	25.1959	7.36949	-0.323716	14.8877	7.82667	5.00763	40.1767	-2.1903	0.772118		1.5754	8.82123	2.1	2.7275
miR181a	3.20282	0.330164	1.28664	2.00753	0.916957	3.35329	1.39177	1.98346	0.786167	0.717477	3.22271	1.81106	0.458312	0.493848	0.823592	1.53258	0.298033	0.247603	0.903	0.4655
miR181a*	3.48512	0.136396	1.14368	1.62423	0.858477	4.22456	1.2478	2.367	0.703954	0.922471	0.107316	2.82178	0.488073	0.102429	0.823592	3.26388	0.353765	0.166083	0.308	0.402
miR181b	2.16342	0.635972	0.667144	0.73306	0.755554	1.44235	0.923849	1.41911	0.888934	1.44777	0.128908	1.1969	0.261893	-0.214778	0.205898	1.70295	0.198788	0.692315	1.377	-2.4445
miR181b*	2.35141	0.628395	2.32309	0.824094	0.832746	1.47896	0.443928	1.20542	0.673123	1.22996	0.120852	1.1969	0.511881	-0.0215164	-0.294228	3.64907	1.39092	0.304181	5.118	0.1785
miR181c	6.29841	1.98477	-2.74006	3.49761	0.378946	9.81826	1.10382	1.10679	0.477866	1.22996		-1.90053	1.41065	0.458159	0.277139	1.06003	7.37632	0.973378	0.566	0.346
miR181c*	5.2603	0.825952	-1.79891	4.2115	0.383625	5.30816	1.8237	1.19446	0.426483	2.93397	0.322271	-0.536791	1.52969	1.28841	0.966073	3.4483	-0.728393	-0.608361	1.712	-0.413
miR182	17.3126	54125.3	378.676	125.904	15.0035	98.739	63.1757	19.1771	6.61819	63.9324	32227.1	34.3353	187.61	3.09218	13.6751	25.6889	29803.3	39.8476	4.643	7.2855
miR182*	13.0962	40.0527	150.453	164.273	6.52396	144.338	44.5067	13.1911	4.24427	37.5266	-0.966813	11.3983	38.6887	3.89744	19.5088	23.7003	10.8782	8.74519	10.286	5.24
miR182*	64599.1		-59.5665	134.155	37.4268	153.753	152.975	17.8073	51.3835	602.169	32227.1	4.43215	154.755	0.708626	1.2741	2.28073	11.6233	-1.21672	12.5	0.75
miR182**	-1.29198	0.541253	285.919	99.4183	16.3742	25.6256	56.9907	8.21876	-66.7985	192.181	32227.1	4.83595	-13.8863	4.85305	1.02949	1.16374	0.149016	-3.04181	6.5	5.6665
miR183	-44.5734	-6.22441	128.664	30.1561	5.14619	28.5542	23.3782	9.91183	1.90633	7.37977	43.8289	44.3288	7.82107	6.16826	12.5598	0.632956	-9.93433	-2.43344	4.053	0.2675
miR183*	-29.7156	54125.3	123.6	99.0206	2.669	9.15199	24.9619	2.79164	0.786167	4.30486	6.92883	25.9932	11.0114	2.29054	2.12754	1.08992	11.1762	1.5933	0.535	3.361
miR184	-7.4289	7.03629	-35.7399	213.21	23.3917	190.361	599902	38.3542	-5.13835	294.678	10.3127	84.6292	37.2007	3.17812	1.41184	2.9119	-4.32148	2.43344	1.357	3.357
miR184*	0.645991	54125.3	-20.8483	37.961	163.742	-9.75969	599902	-19.1771	262.056	582.95	-1.80472	23.776	40.4743	2.57682	2.47078	4.01383	-0.546294	7.50292	5	3.3635
miR185	64599.1	-8.1188	74.1245	11.3888	2.01403	23.9416	8.20666	0.556136	1.88577	4.26643	2.33034	26.5977	15.3326	11.2092	7.29476	1.47587	1.25174	34.6766	7.846	8.4165
miR185*	-5.49092	1.08251	11.9133	27.3197	1.04093	38.658	2.01567	0.758866	1.20751	5.16328	0.957467	-11.2847	16.3683	4.61676	16.2659	2.53719	-0.347805	3.49808	6.25	5.6665
miR186	0.071705	-3.24752	1.66786	1.28405	0.276023	0.885913	0.653893	0.290396	0.390514	1.01216	0.477283	0.512611	0.45236	0.467951	0.650226	0.704987	1.03179	0.178858	0.218	1.3075
miR186*	-0.104005	-0.541253	1.15559	1.07324	0.14035	1.09824	0.425931	0.315053	0.647432	0.525296	0.262973	0.38204	0.458312	1.2723	0.354145	1.63475	-0.14395	-0.0310264	1.55	0.6375
miR187	-7.75189	-4.0594	232.309	12.8597	7.48536	153.753	4.99719	8.67627	6.13519	47.6738	6.23047	319.173	-18.8503	4.29466	0.764705	0.798219	20.8623	0.730033	4.4	12
miR187*	-7.1059	54125.3	-1.98952	26.1362	5.98829	100.672	-1.13981	10.1529	6.4589	65.662	11.924	-331.263	8.59484	3.3241	2.99705	0.670504	4.07322	60836.1	2.5	-35.5
miR188	0.645991	1.804	3.4072	19.0069	1.54386	2.22576	3.71339	1.41089	2.94427	5.17609	5.84374	34.6569	21.5764	1.80377	1.37272	3.72928	2.08623	-15.8174	3.222	0.909
miR188*	-5.81392		31.332	4.55647	7.37776	2.38684	6.94687	3.15326	3.82807	6.73916	4.36129	31.4337	16.1064	1.88971	0.947131	2.23501	0.298033	60836.1	10.714	1.5525
miR189	-5.81392	-1.08251	15.5826	3.59343	0.692396	54.912	-3.0835	0.632845	-0.0719369	2.20368	1.47955	0.805186	2.82725	0.863235	1.53497	1.41917	-0.320982	-0.0760451	1.31	0.297
miR189*	12.2738	54125.3	23.8266	5.07393	0.154386	11.8976	1.38577	1.78073	2.06562	1.94744	2.67485	6.37378	21.5169	3.83302	1.69475	0.3387	1.24637	-2.63603	1.533	1.16
miR190	-3.87595	-0.40594	25.8161	36.4134	0.0842103	13.728	6.89888	0.0438334	1.46957	4.36892	7.17053	10.8809	59.5211	1.15957	2.31635	2.1073	1.7882	-2.43344	5	3.5555
miR190*	-6.02903	-1.89439	59.5665	42.436	1.57426	25.9917	5.68707	0.553397	0.734784	2.3318	4.12507	8.70471	-10.4162	3.09218	3.01991	3.21842	2.08623	-1.82508	2.875	1.923
miR191	1.80038	0.121241	1.31046	0.780973	0.210526	1.33253	0.941846	1.76977	0.575495	1.44777	1.16114	1.28153	0.255941	0.140437	0.198074	0.12184	0.0381482	0.0206843	0.278	0.158
miR191*	2.4005	0.13802	1.50107	0.670774	0.224561	1.37646	1.51775	1.63553	0.673123	1.44777	1.24783	1.15096	0.261893	0.0650647	0.0568278	0.21073	0.03636	0.0298097		0.034
miR192	10.9818	3.84885	27.3648	30.7119	3.08771	18.9483	7.31881	0.101365	6.16602	9.13503	6.15892	13.1272	9.70193	4.12291	20589.8	2.31854	0.198788	13.9923	0.82	3.4165
miR192*	0.645991	2.70627	8.66096	30.8029	1.30058	18.5456	10.3843	0.904064	29.0471	12.2868	1.93363	13.0571	11.0531	3.82233	1.38981	3.95917	2.38426	1.95527	0.563	1.912
miR193	44.1819	1.21782	-1.01263	1.83984	0.615203	1.9988	4.75722	8.34752	0.863242	1.57589	13.7159	101.932	0.470216	1.44946	1.13244	2.46924	0.241705	-0.0699615	1.306	0.2315
miR193*	25.1717	-9.2013	2.68049	1.8063	0.70877	1.32521	1.45776	11.4213	1.78814	1.17871	10.1528	32.1833	0.595211	2.17857	0.4608	1.8838	0.834492	0.136273	0.724	0.189
miR194	0.861106	-0.541253	6.57614	1.19781	0.552045	0.878591	4.41528	1.19446	3.9925	0.858411	4.72675	8.1244	0.505929	7.02183	1.44129	1.94127	0.127856	1.36881	1.909	3.222
miR194*	2.58396	54125.3	4.92019	9.58249	0.404677	0.278221	1.52375	1.33418	-0.0411068	1.909	3.01968	8.94651	0.946385	3.05997	3.50027	3.23553	0.496821	2.69443	0.509	0.5715
miR195	0.0439274	0.0129901	0.90541	0.507872	0.259648	0.54912	0.377938	0.221907	0.554941	0.512484	0.0586533	0.0749573	0.273797	0.0997229	0.0333555	0.0988514	0.0229485	0.0127756	0.177	-0.023
miR195*	0.0820409	0.100132	1.04837	0.359343	0.245613	0.578406	0.383937	0.273959	0.570357	0.371551	0.0290044	0.0531955	0.220228	0.047027	0.0380911	0.132057	0.027121	0.00547525	0.121	0.0115
miR196a	64599.1	14.0726	8.07721	8.71048	0.865495	12.2051	2.4716	0.252042	0.755337	8.69941	32227.1	29.0157	14.1541	2.31914	2.10016	6.21538	29803.3	60836.1	1.118	-0.5835
miR196a*	1.42118	-3.78877	2.31118	6.64066	0.56842	65.8944	2.15965	0.205469	0.477866	16.9248	1.12795		1.09519	1.28841	0.600604	1.27715	-5.96066	5.11023	3.188	7
miR196b	2.79908	54125.3	-13.9028	0.301848	1.66081	-2.54791	1.27779	0.66024	0.811859	5.5092	1.23526		15.1303	2.96334	2.57373	0.383145	1.63918	4.25853	1.167	0.375
miR196b*	64599.1	54125.3	-13.9505	3.03286	0.107602	7.18248	-0.377938	1.67937	1.34625	6.02169	2.12699	-4.83595	3.97005	0.343619	4.52976	0.332059	-4.17246	0.486689	11.833	50000
miR197	13.7732	2.70627	-0.607578	12.1314	11.9953	10.4406	4.72123	3.05738	0.781029	76.296	-0.322271	26.5977	1.59516	3.86523	0.454623	1.29324	0.652096	1.73809	0.605	0.48
miR197*	8.10654	1.33689	3.91947	16.319	9.79179	11.7804	5.26114	3.08204	1.16127	76.8726	2.36321	37.2368	0.773774	1.09515	0.661756	7.53519	-0.484304	0.374142	1.148	1.8335
miR198	0.645991	9.2013	-41.6965	36.4134	54.9706	-11.5022	599902	24.6563	52.853	159.242	0.966813	-27.4029	55.9498	0.402628	2.67667	2.75864	0.521558	3.15253	2.063	10.7
miR198*	3.87595	1.62376	-247.796	48.3484	63.9367	39.5366	69.9906	16.4375	42.1344	262.648	-13.8577	241798	71.4253	0.309218	3.15703	6.64118	0.255414	-1.97717	1.25	4
miR199a	0.713174	0.0665741	1.06028	1.08761	0.62456	0.959129	1.13382	0.854751	0.616602	0.807162	32227.1	1.25735	0.279749	0.0458674	0.0609458	0.0275864	-0.0232466	0.00973378	0.072	0.036
miR199a*	0.0794569	0.0167788	1.10794	0.426421	0.271344	0.593049	0.461925	0.309573	0.483005	0.499672	0.0402839	0.096719	0.279749	0.0186819	0.0648579	0.0620695	0.0193721	0.0158174	0.066	0.0285
miR199a*	0.623381	0.0525015	1.23898	0.747434	0.608185	1.0836	1.02583	0.745168	0.904349	0.845598	32227.1	0.63351	0.333318	0.110417	0.0356204	0.0413797	-0.0464931	0.0486689	0.246	0.012
miR199a**	0.0923767	0.0373465	0.988803	0.459959	0.264327	0.629657	0.455926	0.361625	0.447036	0.409987	0.0402839	0.0846292	0.244036	0.0118534	0.032326	0.0513414	0.0420227	0.0358933	0.015	0.015
miR199b	0.0897927	0.0611616	0.702884	0.50308	0.290058	0.798054	0.587904	0.320532	0.488143	0.602169	5.47861	0.205528	0.279749	0.112478	0.0286198	0.167051	-0.11057	0.0121672	0.054	0.174
miR199b*	0.069767	0.0541253	0.786277	0.507872	0.290058	0.622336	0.665891	0.254782	0.688539	0.627793	3.54498	0.0943011	0.249988	0.10565	0.08483	0.303962	-0.0366581	0.0334599	-0.017	0.0795
miR19a	0.693794	0.115287	0.845844	0.550993	0.348537	0.680908	0.449927	0.849272	0.534388	0.563732	32227.1	0.761662	0.333318	0.111576	0.275697	0.437041	0.05454	0.0760451	0.208	0.125
miR19a*	0.766145	0.226785	0.893497	0.507872	0.385964	0.629657	0.55191	1.17528	0.678262	0.55092	-0.644542	0.810022	0.220228	0.0508922	0.200751	0.315201	0.0286112	0.0803037	0.478	0.0485
miR19b	1.11433	0.0660329	1.1675	0.709104	0.299414	0.812697	0.755877	3.26833	0.606325	0.48686	0.814379	1.71193	0.255941	0.0329833	0.0735056	0.0758627	0.0259289	0.0139923	0.061	0.073
miR19b*	1.12855	0.0887655	0.893497	0.713895	0.271344	1.07627	0.809868	3.35873	0.570357	0.461235	1.00935	1.47738	0.333318	0.0235779	0.0164718	0.030907	0.0128154	0.0176425	0.071	0.03
miR20	0.502581	2.43564	0.822017	0.474333	0.135672	0.790732	0.485921	0.339709	0.508696	0.512484	0.300034	0.510193	0.273797	0.355215	1.57862	0.391574	0.182694	-0.191025	0.103	3.1665
miR20*	0.993534	-1.62376	0.536098	0.412047	0.126315	0.885913	0.539912	0.353407	0.385376	0.602169	0.312603	0.2152	0.178563	0.384204	0.366087	0.375738	0.111762	0.00730033	0.207	1.482
miR200a	85.9756	1.04516	3.1332	5.20329	0.771928	2.54791	5.59709	26.4836	1.65455	4.01019	17.1264	17.1169	0.660684	0.901887	0.789207	1.61764		-1.14919	1.958	0.6665
miR200a*	67.601	4.33002	3.4072	3.13826	0.610525	2.3063	6.19699	30.7464	1.06364	3.0749	19.6199	8.74582	1.79158	-0.257682	0.0411796	1.40487	4.34264	0.760451	0.889	-1.1
miR200b	148.901	12.681	1.2509	6.46818	0.755554	9.27646	2.61557	1.02735	0.781029	6.64948	4.51179	316.755	1.05947	1.83598	4.90037	22.9887	29803.3	17.0341	4.667	32
miR200b*	263.564	13.8404		15.2314	0.666665	20.5444	2.24963	1.33966	1.36166	3.85644	4.67293	77.721	0.809486	2.03994	3.08847	-0.76629	1.7882	14.6007	7.333	22.1665
miR200c	11.0878	2.00264	2.39457	1.49008	0.605846	1.80843	1.14581	2.61905	0.755337	1.24277	-6.82151	3.02005	0.708301	0.687109	0.782412	0.638575	0.1666	0.270721	0.824	0.732
miR200c*	12.4353	3.00125	0.702884	1.95483	0.378946	2.34291	0.773874	1.9725	0.750199	1.24277	3.2559	2.24146	0.416647	-0.0919925	0.351674	0.437807	0.548083	0.21901	0.82	1.24
miR203	-8.07489	5.41253	-19.8595	5.0308	2.11695	45.1523	74.9878	2.36152	-0.128459	6.09856	3.34356	33.3681	1.98205	4.38059	1.35296	2.37192	1.55633	13.9923	3.222	13
miR203*	0.645991	54125.3	-1.7036	14.3737	1.08538	11.1288		0.0958855	1.35139	7.05947	1.52434	13.5407	5.54141	4.05849	2.28773	3.06516	-0.35764	2.31177	4.556	1.8335
miR204	1.5071	1.84026	5.52777	5.50514	0.126315	1.73522	0.137978	0.0739689	-0.46759	0.281866	15.9524	10.8809	2.73202	6.50647	2.05898	3.69403	1.63918	-0.473305	1.314	7.5
miR204*	-5.81392	-2.97689	4.99167	7.18686	0.145029	2.15987	0.761876	0.136979	0.344269	1.05059	2.59718	4.03077	1.21423	7.47278		3.72928	-0.17882	4.05594	2.85	0.8335
miR205	8.29517	0.044924	0.774364	0.527037	0.224561	1.00306	0.947846	1.04104	0.549803	0.48686	0.237191	1.10018	0.309509	0.0121111	0.0137952	0.0319287	0.0119213	0.0212926	0.095	0.041
miR205*	8.7493	0.0725279	0.83393	0.570158	0.201169	0.929843	1.03783	1.26569	0.62174	0.538108	0.216566	1.12194	0.285701	0.0383946	0.0245019	0.0270756	0.0128154	0.00851705	0.027	0.0305
miR206	-253.874	135.043	61.556	121.305	241.812	141.548	113.274	15.4513	9.92215	707.868	24.6338	195.051	10.8209	3.96186	4.27238	1.53258	1.49016	2.73762	1.769	4.25
miR206*	40.0514	54125.3	271.623	127.945	117.583	206.052	-605.901	13.4322	10.6107	639.58	19.8332	66.5645	14.4577	8.05256	1.43017	1.72415	7.00378	3.34599	1.111	1.484
miR208	-0.645991	-3.24752	51.0604	247.549	20.2736	256.256	-14.9976	9.00228		121.715	2.57817	16.4422	182.533	1.35283	2.11045	3.83145	-1.13253	0.243344	1.474	1.1
miR208*	-1.29198	4.69104	250.179	80.2533	80.7015	197.683	233.962	5.47917	13.704	58.9356	7.81507	60.4494	11.9042	-0.773046	1.13244	1.82198	-0.695311	-3.04181	1.222	1.05
miR21	3.12724	0.0156963	0.79819	0.373717	0.191812	0.593049	0.779873	1.65745	0.52925	0.435611	0.590078	1.76996	0.255941	0.00734394	0.012148	0.0109835	0.00685476	0.00912541	0.055	0.006
miR21*	3.02518	0.0113663	0.774364	0.359343	0.177777	0.629657	0.605901	1.87388	0.52925	0.422799	0.688371	1.64664	0.220228	0.00979192	0.00926541	0.0176247	0.00596066	0.0103421	0.021	0.0135
miR210	-3.76807	-1.08251	-66.7144	17.4353	8.57775	-20.1344	2.80154	14.8732	1.20751	8.69941	9.96107	23.3746	3.91053	3.60755	1.75796	8.68462	-5.36459	-0.351024	2.467	0.6305
miR210*	49.0953	54125.3	79.4259	7.987	1.06666	23.7952	-0.833864	6.30105	0.688539	13.4783	7.68068	15.7797	14.1601	3.54313	3.80911	2.3354	0.635704	9.12542	1.154
miR211	-2.26097	5.77355	198.559	32.7386	3.95788	111.288	-8.39863	-79.448		86.0204	5.59946	13.8163	1.48803	-0.644205	4.11796	3.28406	-4.47049	-1.99907	0.75	1.1875
miR211*	-5.00643	-14.0726	690.971	85.4422	32.1637	45.3939	4.49927	-5.82162	30.0388	166.557	18.5306	29.8209	-7.93416	1.67493	-2.26488	3.43017	6.55673	4.25853	16.7	2.3075
miR212	-4.30682	54125.3	-47.6532	35.9343	2.69239	732160	0.923849	-12.3281	1.37708	56.8601	17.6176	241798	10.9459	2.06146	2.94146	2.74587	0.298033	-0.608361	-3.333	2.1
miR212*	-2.42247	-4.33002	121.516	7.70911	4.43741	14.6432	35.9941	5.84354	1.21265	10.3778	6.54629	34.4562	9.12458	12884.1	2.05898	14.0487	-5.66263	3.77184	4.5	2
miR213	64599.1	-0.974255	13.3429	10.7324	2.49824	-20.7421	4.16932	2.32865	0.662847	12.8121	3.14214	15.2332	4.3748	12884.1	0.892156	3.73566	3.87443	1.01414	4.375	2.222
miR213*	10.9818	54125.3	20.062	12.5483	1.14152	-3.2215	28.5373	1.42185		13.8114	10.3932	12.8951	-7.14253	4.89596	1.28686	2.26694	0.215776	60836.1	1.302	0.3275
miR214	5.37723	8.16318	3.41911	5.70158	3.16256	4.53939	2.87953	1.67389	1.53123	12.748	3.74769	5.74995	0.541642	0.229466	0.342408	0.201534	0.0825551	0.0577943	0.509	0.3445
miR214*	7.52773	8.67412	1.92995	5.31828	2.92865	4.91279	2.21964	1.65197	1.41305	13.6321	4.33841	3.43353	0.488073	0.127553	0.277756	0.398215	0.0646732	0.0584027	0.152	0.187
miR215	0.129198	8.66005	289.886	282.683	5.34735	33.6793	40.7934	11.4159	2.934	61.2162	4.67293	43.5236	19.8384	3.09218	20589.8	2.34996	-1.53994	-7.90869	7.875	0.25
miR215*	0.645991	-3.24752	169.764	48.5976	6.16607	201.344	59.9902	12.7857	-6.64902	124.457	2.90044	-103.973	2.97605	3.92965	0.411796	4.72546	0.496821	4.56271	8.444	2.6335
miR216	-1.29198	1.44352	-285.919	110.199	42.1052	215.987	107.982	16.4375	-8.99211	43.5611	3.75994	-19.3438	63.4911	0.687109	2.12754	0.76629	29803.3	1.82508	3.444	0.5
miR216*	-1.29198	3.42776	726.711	64.0829	28.849	490.547	-88.4856	93.146	220.949	71.7477	32227.1	-25.3887	72.9133	0.944791	12.148	3.49096	2.08623	60836.1	100000	-1.5
miR217		1.35313	-77.4364	24.9145	7.55787	43.9296	23.9961	10.0461	44.5341	62.2284	0.322271		29.7605	-2.8345	2.05898	1.34101	3.05484	2.63603	4.125	1.154
miR217*	64599.1	1.29901	-51.6203	12.4572	16.6339	112.262	68.9888	76.7084	11.7463	29.8906	-3.22271	-5.80314	74.4013	-1.80377	3.19142		29803.3	-3.34599	2.8	3.125
miR218	0.359171	0.270626	-0.524185	2.29021	0.215204	1.12753	0.79787	0.326011	0.601187	0.858411	-0.322271	12.8951	0.708301	2.02925	0.308847	1.43041	-2.6823	1.43391	-0.056	1.893
miR218*	0.968986	-0.0903892	-1.23898	3.86174	0.266666	1.74254	0.79787	0.323271	0.513835	0.973719	1.28908	65.2854	0.815438	1.67493	1.59097	2.11649	0.670574	0.163041	0.393	0.242
miR219	0.215115	54125.3	26.2092	21.8624	23.9765	73.216	176.971	23.2865	-8.22136	59.7941	-6.76769	241798	63.4911	1.37435	0.823592	0.468203	-0.894099	2.23086	3.5	2.5
miR219*	-2.36885	1.62376	-135.013	34.3388	17.5438	29.2864	35.9941	41.0938	121.609	269.054	6.01583	-18.1348	92.2576	0.611995	0.892156	2.29887	29803.3	-1.5209	-3.8	50000
miR22	0.26098	0.0189439	0.690971	0.330596	0.219882	0.966451	0.617899	1.04652	0.575495	0.538108	0.189173	0.493267	0.220228	0.0173935	0.0117362	0.0189018	0.00715279	0.0127756	0.036	0.021
miR22*	0.249999	0.0173201	0.822017	0.301848	0.189473	0.951807	0.653893	0.988991	0.760475	0.48686	0.178538	0.461833	0.178563	0.0292469	0.0115303	0.0329505	0.00774886	0.0139923	0.046	0.0165
miR220	2.58396	-0.270626	-47.6532	342.574	40.9356	85.421	89.9853	273959	513835	128.121	-1.61136	-21.7618	62.9197	2.87741	3.24866	2.85239	1.56467	0.709957	3.294	-1.75
miR220*	0.322995	6.76566	-643.318	42.3211	38.4654	57.4452	41.9932	-57.5313	513835	1.28121e+06	-0.644542	241798	29.7605	-0.386523	1.80737	2.08278	29803.3	-1.73809	1.514	-0.094
miR221	0.235141	0.0525015	0.917323	0.766599	0.308771	0.585728	0.761876	1.65471	0.52925	0.48686	0.234291	0.120899	0.22618	0.0103073	0.0405619	0.158111	-0.0414266	0.0486689	0.068	0.1825
miR221*	0.227389	0.0232739	0.917323	0.574949	0.308771	0.776089	0.695887	2.01908	0.426483	0.499672	0.258784	0.137825	0.244036	0.0760162	0.0240901	0.168584	0.00953706		0.125	0.264
miR222	0.395992	0.110957	0.86967	1.73443	0.514618	1.53753	0.923849	3.23271	0.662847	2.114	1.28908	0.355442	0.434504	0.0374927	0.127039	0.248789	0.28939	0.0322431	0.486	0.396
miR222*	0.392763	0.393491	1.00072	2.10336	0.671343	1.84504	1.30779	2.74507	0.678262	1.47339	-0.966813	0.348189	0.285701	0.16569	0.14104	0.324141	0.0303994	0.0194676	0.18	0.281
miR223	0.211885	0.504989	1.02454	0.412047	0.411695	0.885913	0.719883	0.202729	0.534388	0.589356	0.468904	0.76408	0.255941	0.296334	1.46414	1.91572	0.351679	-0.0450187	1.857	1.9335
miR223*	0.31589	0.291194	1.00072	0.368926	0.552045	0.790732	0.605901	0.386282	0.503558	0.474048	0.179827	0.120899	0.220228	1.99704	1.18391	1.02172	-0.63332	0.0103421	1.261	1.5
miR224	0.122092	0.0119076	0.810104	0.589323	0.271344	1.0177	0.587904	0.273959	0.52925	0.512484	0.322271	0.132989	0.184515	0.0939251	0.157718	0.0676889	0.00625869	0.0431936	0.171	0.1015
miR224*	0.122092	0.0221914	0.690971	0.594114	0.261988	0.805375	0.497919	0.191771	0.575495	0.589356	0.537226	0.0459415	0.321414	0.143529	0.171307	0.0863353	0.0306974	0.0468438	0.082	0.154
miR23a	0.364985	0.247894	0.97689	0.421629	0.173099	0.695552	0.617899	0.569834	0.518973	0.602169	0.194974	0.544045	0.273797	0.106294	0.164513	0.629124	0.0983509	0.0693532	0.335	0.4325
miR23a*	0.355941	0.155881	0.953063	0.431212	0.187134	0.922521	0.521915	0.534219	0.554941	0.640605	0.219467	0.490849	0.249988	0.0981768	0.152776	0.685574	0.0742102	0.0474522	0.208	0.338
miR23b	0.350127	0.231115	0.90541	0.421629	0.259648	1.29592	0.569907	0.473949	0.544665	0.653417	0.147922	0.41831	0.273797	0.0841332	0.742262	0.495534	0.274786	0.127756	0.636	2.3655
miR23b*	0.448318	0.20297	1.08411	0.450377	0.161403	1.1202	0.67189	0.482167	0.62174	0.679041	0.152756	0.413474	0.244036	0.111319	0.674522	0.658754	0.172859	0.11498	0.599	1.726
miR24	0.504519	0.036264	1.23898	0.622862	0.266666	0.783411	1.01383	1.6191	0.791305	0.576544	0.265551	0.860799	0.297605	0.0126264	0.0166777	0.0247767	0.0157957	0.0109505	0.053	0.018
miR24*	0.531005	0.0270627	0.97689	0.627653	0.269005	1.05431	0.767875	1.28213	0.642293	0.525296	0.277475	0.667361	0.249988	0.0228049	0.00576514	0.0278419	0.0122194	0.0146007	0.064	0.021
miR25	2.12531	0.116911	0.79819	0.330596	0.210526	0.966451	0.701886	0.547917	0.596048	0.781538	0.527235	0.660107	0.398791	0.23127	0.165336	0.114943	0.0515597	0.0821287	0.167	0.114
miR25*	2.00257	0.137478	0.810104	0.287475	0.147368	0.812697	0.599902	0.745168	0.457313	0.922471	0.432488	0.715721	0.273797	0.109386	0.050445	0.177268	0.129644	-0.0139923	0.259	0.231
miR26a	0.070413	0.00974255	0.655231	0.22998	0.166081	0.673587	0.455926	0.326011	0.52925	0.512484	0.0248149	0.0943011	0.184515	0.0154609	0.018119	0.0189018	0.00894099	0.00973378	0.014	0.023
miR26a*	0.0490953	0.0140726	0.79819	0.210815	0.14035	0.658944	0.539912	0.350667	0.56008	0.679041	0.0302935	0.101555	0.172611	0.0132706	0.00679463	0.0194127	0.00804689	0.00669197	0.007	0.05
miR26b	0.0284236	0.047089	0.810104	0.26831	0.11462	0.585728	0.43193	0.205469	0.46759	0.48686	0.0235258	0.113645	0.255941	0.025124	0.0531217	0.144829	0.0187761	0.0146007	0.17	0.0265
miR26b*	0.0406974	0.0844355	0.810104	0.287475	0.109941	0.527155	0.461925	0.213688	0.380238	0.435611	0.0235258	0.0894651	0.291653	0.0496038	0.0193544	0.137166	0.0199682	0.00182508	0.175	0.0925
miR27a	0.382427	0.0644091	0.738624	0.354552	0.315789	1.01038	0.707885	1.11227	0.626878	0.538108	0.413474	0.544045	0.166659	0.0108226	0.0273844	0.0214561	0.00953706	0.00608361	0.032	0.043
miR27a*	0.408912	0.0438415	0.94115	0.282683	0.229239	0.87127	0.869858	1.15611	0.616602	0.691853	0.427009	0.614166	0.160707	0.0176512	0.0127657	0.0250321	0.00864296	0.0133839	0.027	0.04
miR27b	0.138888	0.0211089	0.988803	0.416838	0.25497	0.658944	0.49192	0.246563	0.431621	0.576544	3.86725	0.0822112	0.172611	-0.00296334	0.030267	0.0485317	-0.0318895	0.028593	0.197	0.131
miR27b*	0.139534	0.038429	0.988803	0.349761	0.247953	0.534476	0.623898	0.298615	0.508696	0.448423	-0.966813	0.113645	0.184515	0.0286027	0.0113244	0.10677	0.00834492	0.0164257	0.131	0.098
miR28	0.263564	0.0221914	1.41768	0.637235	0.280701	0.812697	0.707885	0.361625	0.405929	0.691853	0.0941031	0.307083	0.285701	-1.22399	1.16682	1.2041	1.34115	0.0839538	0.606	0.537
miR28*	0.258396	0.0156963	0.774364	1.00137	0.280701	1.11288	1.26579	0.301355	0.431621	0.538108	0.11924	0.23938	0.255941	-0.386523	0.792707	0.664118	0.198788	0.135665	0.125	0.366
miR296	0.645991	2.70627	-22.5042	7.987	-0.102924	4.8835	12.7899	3.42448	0.395653	6.47011	0.78763	18.3766	4.57717		3.8435	-0.638575	-1.19213	0.405777	1.7	2.125
miR296*	64599.1	1.26274	258.125	3.4497	4.23859	18.1576	12.136	2.19167	1.57233	8.07162	0.241703	65.2854	-4.01172	1.11666	1.4069	1.61764	29803.3	2.56363	3	2.2
miR299	-1.5071	54125.3	15.2252	63.0863	1.11579	-12.8128	13.3298	0.967074	0.6834	9.04534	32227.1	241798	10.7138	0.570637	4.37533	3.19287	29803.3	1.65109	-0.167	1.2585
miR299*	0.430876	10.2838	29.5926	66.3923	1.3731	13.4864	20.9966	2.13688	1.00198	46.7257	3.54498	-20.5528	37.4149	1.5783	-0.28311	1.23066	1.63918	0.608361	2.692	0.9
miR29a	0.788109	0.0681979	1.23898	0.80972	0.329824	0.783411	0.6119	1.94511	0.395653	0.768726	32227.1	0.249052	0.178563	0.332281	0.0780353	0.0911885	0.00625869	0.113155	0.171	0.139
miR29a*	0.706068	0.0330164	1.32238	0.661192	0.388303	0.885913	0.755877	2.16975	0.59091	0.55092	-0.966813	0.188602	0.22618	0.0467693	0.0986251	0.128992	0.0387443	0.0292013	0.207	-0.0115
miR29b	2.97414	0.0189439	1.20324	0.488707	0.257309	0.820019	0.683889	3.15326	0.477866	0.73029	0.0776673	0.210364	0.22618	0.33125	0.995105	4.34231	0.638685	0.0377184	0.795	1.9375
miR29b*	3.02518	0.00649504	0.917323	0.483916	0.264327	0.636979	0.935847	3.58064	0.462451	0.614981	0.110217	0.118481	0.279749	-0.16569	0.274462	8.25882	0.447049	0.111938	2.667	0.625
miR29c	2.46833	0.042759	0.893497	0.622862	0.245613	0.805375	0.6119	3.95048	0.503558	0.512484	0.322271	0.297411	0.291653	0.143142	0.742262	0.425802	-0.0110272	0.108288	0.187	0.2675
miR29c*	2.1195	0.087683	0.929237	0.570158	0.240935	0.820019	0.539912	4.56689	0.477866	0.474048	-1.28908	0.819694	0.178563	1.03073	0.181396	0.27944	0.158554	0.0444104	0.081	0.0665
miR301	-3.22995	6.49504	148.916	479124	41.3262	10.9824	599902	64.8378	-11.0115	-20.4994	8.7893	241798	3.97005	5.79784	5.50777	5.1086	1.49016	21.901	2.889	-17.25
miR301*	-4.95281	54125.3	154.873	26.3518	13.0994	102.502	-7.49878	83.5574	19.5257	40.2684	16.6372	241798	21.1002	2.92044	1.1765	1.95838	4.61951	0.782352	0.9	0.4645
miR302a	0.129198	0.72149	1191329	89.4381	25.7309	18.304	21.9984	56.1615	513835	499.672	6.56273	0.604494	23.8084	4.16582	0.205898	2.29887	1.7882	4.25853	0.842	1.25
miR302a*	0.322995	54125.3	220.396	146.933	21.0526	33.3572	-59.9902	273959	513835	38.4363	1.79279	4.83595	117.554	8.05256	2.50516	2.68201		-2.08607	2.3	10.2
miR302a*	-1.61498	3.57227	63.5336	76.6599	74.8536	54.912	7.9967	57.5313	-41.1068	-59.7941	32227.1	17.2281	-17.8563		1.75013	1.44139		2.58553	2.211	0.5525
miR302a**	1.13048	54125.3	79.4259	53.3888	11.1111	31.7245	4.2833	17.8073	10.2767	9.14784	6.17697	41.1056	104.162	7.8593	0.679463	3.70373	-0.620803	0.304181	-0.667	1.207
miR302b	-5.81392	-9.74255	750.537	67.0774	201.169	732160	599902	273959	2.56917		4.83406	49.5685	9.92216	9.01887	2.81401	9.96177	-0.894099	3.34599	3.071	-0.231
miR302b*	-2.58396	54125.3	-23.8266	40.7256	19.4923	732160	599902	13.6979	-10.2767	204.994	4.35066	-21.7618	-5.95211	3.54313	2.23914	-4.93823	2.60779	-5.17107	4	1.65
miR302b*	-1.29198	54125.3	5.95664		233918	-680.908	599902	273959	513835	1.28121e+06	7.08996	15.475	37.6947	5.79784	7.20643	1.89018	1.7882	4.86689	1.864	0.9615
miR302b**	-0.538111	0.40594	7.94616	45.5168	-30.4093	25.6256	599902	273959	89.9211	134.527	29.6489	94.3011	193.443	14.4302	1.02949	2.49044	2.85247	0.243344	3.333	5.75
miR302c	-0.645991	-0.135313	79.4259	33.5387	39.766	-34.1699	75.9896	82.1876	30.8301	108.903	5.83665	241798	30.9509	-3.34987	0.0514745	-5.1086	-1.31135	3.65017	-0.667	-3.75
miR302c*	0.861106	4.33002	114.368	6.70774	8.18711	23.4291	35.9941	5.78327	513835	12.8121	1.78699	4.83595	9.55313	1.54609	0.935806	3.23553	-0.14395	4.62354	2	-2.3335
miR302c*	0.516793	-5.95378	23.8266	51.7454	-58.4794	183.04	119.98	8.21876	46.2451	-243.43	6.79057	-16.9258	91.2636	12884.1	0.205898	4.44448	0.596066		0.455	0.893
miR302c**	64599.1	54125.3	62.9736	10.1718	-1.56023	8.36858	9.55644	5.19152	12.8459	49.9672	4.89852	21.7618	13.1363	0.343619	0.844182	3.72928	0.844327	0.820071	4	1.591
miR302d	-0.215115	0.187274	9.92377	52.0185	5.4573	23.4291	104.983	35.6146	10.7905	-15.3745	3.42993	4.83595	139.874	-0.257682	20589.8	2.63936	2.25194	3.95435	0.358	0.152
miR302d*	0.322995	0.0828117	97.2958	19.4477	28.5379	62.7534	45.5926		-51.3835	70.4665	4.47151	-1.20899	1.98205	3.73639	-1.02949	-4.40617	1.19213	0.684406	0.222	0.11
miR30a3p	0.628549	0.0346402	1.51299	0.704313	0.36959	1.28128	0.827865	0.482167	0.74506	0.768726	0.0312603	0.152332	0.148803	0.412291	0.197456	0.802816	-0.0312935	0.400302	0.096	0.479
miR30a3p*	0.918599	-0.00757754	1.44151	1.02053	0.243274	0.739481	0.995838	0.449292	0.65257	0.743102	0.0396393	0.0677033	0.11309	0.615602	0.794149	0.25543	1.7882	0.0577943	-0.107	0.391
miR30a5p	1.07364	0.038429	1.04837	0.531828	0.247953	1.03967	0.49192	1.24377	0.580633	0.627793	-0.966813	0.0943011	0.232132	0.0284739	0.0658874	0.0873571	0.0125174	0.00973378	0.153	0.063
miR30a5p*	1.18733	0.0746929	0.97689	0.608488	0.257309	1.10556	0.665891	1.29309	0.503558	0.448423	0.322271	0.145079	0.232132	0.0313084	0.0417973	0.128992	-0.0286112	0.0182508	0.097	0.031
miR30b	1.58203	0.0389702	0.810104	0.416838	0.166081	0.739481	0.815867	0.421896	0.503558	0.512484	0.111183	0.101555	0.22618	0.0350448	0.0905951	0.395916	0.0688456	0.0529274	0.152	0.293
miR30b*	1.46834	0.0676566	1.32238	0.483916	0.2269	0.636979	0.653893	0.46573	0.452175	0.448423	0.106672	0.120899	0.279749	0.0179089	0.124362	-0.0638575	-0.130538	0.0559692	0.054	0.118
miR30c	0.695732	0.0573728	1.09602	0.565367	0.297075	0.878591	0.653893	0.539699	0.488143	0.474048	-8.70132	0.0822112	0.184515	0.000515364	0.0531217	0.104215	0.0438109	0.00851705	0.112	0.1495
miR30c*	0.69444	0.0411352	0.83393	0.517454	0.25497	0.885913	0.563908	0.706813	0.503558	0.48686	2.70708	0.261141	0.172611	0.00154609	0.0214134	0.133334	0.0193721	0.0279846	0.172	0.071
miR30d	1.48384	0.038429	1.37003	0.50308	0.276023	0.710195	0.599902	0.424636	0.549803	0.666229	0.104094	0.188602	0.214276	0.0462539	0.136304	0.551473	0.00953706	0.0133839	0.027	0.1105
miR30d*	1.61369	0.0330164	0.83393	0.560575	0.245613	0.82734	0.665891	0.509563	0.426483	0.525296	0.110217	0.149915	0.303557	0.0515364	0.0798884	1.06438	-0.0119213	0.0407602	0.316	0.1435
miR30e	16.1498	2.81452	19.3234	1.83025	0.290058	9.6279	0.785872	1.06296	0.56008	1.84494	32227.1	5.18172	0.577354	0.289892	0.676581	1.78801	1.09289	-0.260987	1.87	1.7355
miR30e*	8.39788	-0.154798	-4.43174	3.6126	0.53801	10.4845	0.137978	0.208209	0.729645	0.24343	-1.61136	15.7168	4.03553	1.76087	3.21201	-1.40487	1.43056	4.56271	2.15	50000
miR31	0.212531	3.42776	0.440792	1.24093	1.19064	1.99147	0.695887	1.22186	0.333993	1.5887	0.325816	2.23179	0.595211	7.80776	2.45019	1.37498	-0.655673	0.0705699	2.231	3
miR31*	0.0968987	1.62376	-1.3462	1.43258	1.23041	2.90667	1.40977	0.635584	0.971148	1.24277	1.16888	1.23559	1.38089	0.788507	1.42749	0.802816	3.14276	0.354674	0.298	0.239
miR32	-3.87595	-1.804	34.2507	22.7584	-0.93567	-15.6902	2.59758	0.468469	8.83282	10.9031	3.15826	9.2681	14.8803	2.01855	1.1417	5.59979	7.00378	-2.1901	4.1	8.25
miR32*	0.184753	54125.3	63.9029	9.58249	2.77894	19.6219	1.71572	-0.405459	3.33993	5.7142	4.18952	11.5531	2.23204	1.12736	1.42667	1.56783	-0.993344	3.95435	2.5	-3.5
miR320	13.9876	9.6684	4.67001	10.5503	1.66315	10.4918	3.92936	4.82441	1.22293	14.7339	6.99779	7.53441	0.90472	1.25401	0.393265	0.630912	0.155871	0.0486689	0.723	0.7835
miR320*	8.19892	7.72097	3.59781	8.36072	2.03274	12.8714	3.47343	4.18061	1.08419	13.9267	6.41899	7.54892	0.345222	0.418733	0.73382	0.747388	0.177032	0.0821287	2.258	0.5775
miR323	0.322995	-0.541253	109.602	22.5859	-13.5672	-4.8835	-11.998	-5.87093	5.51345	7.40539	2.84372	5.27602	6.95801	8.11698	0.457505	4.44448	0.298033	7.09775	5.25	1.912
miR323*	-3.01484		41.6965	15.5715	0.778945	-20.7421	3.74939	2.41084	3.30396	-5.85513	2.93621	0.604494	26.7845	12884.1	1.23539	3.32059	2.6823	0.266462	2.125	8
miR3243p	1.57622	0.838942	-0.0238266	1.66735	0.928653	1.42039	1.54175	1.1972	0.632017	4.77891	2.54078	2.609	0.809486	1.48167	0.892156	1.27715	0.582655	-0.0608361	-0.265	0.756
miR3243p*	1.79456	0.707959	1.66786	1.45175	0.79532	1.38378	0.659892	0.709553	1.0585	3.45927	2.04964	9.10368	0.369031	4.25175	-1.64718	0.362966	0.407709	0.26342	0.354	0.5505
miR3245p	45.8654	0.631642	-1.75125	5.48597	0.542689	2.89203	2.69956	1.86018	0.719369	2.88272	1.15083	2.76375	1.5654	1.15957	20589.8	1.53258	-0.894099	2.12926	1.395	0.5265
miR3245p*	4.27969	1.98477	24.9822	2.17522	1.38479	3.53633	0.893854	9.22693	0.719369	1.84494	2.19144	11.3983	1.79754	1.41725	0.992017	-0.51086	-1.49016	0.310872	0.324	4
miR325	4.52194	54125.3	-140.577	41.3245	11.6959	122.029	227.963	6.39146	20.5534	137.73	2.90044	4.83595	267.845	1.46016	2.4193	4.47002	2.08623	-7.90869	0.308	2.682
miR325*	-0.645991	1.73201	-178.699	82.6489	23.3917	102.502	26.3957	-38.3542	102.767	175.103	-0.161135	-7.85842	34.0103	3.9683	0.879802	2.44089	-0.325154	8.21287	2.379	-19
miR326	26.4856	5.68316	-37.7294	6.30528	5.84794	34.1699	6.52694	5.93669	0.847827	12.543	-0.322271	-77.3752	1.58921	0.901887	1.3824	-1.40487	29803.3	-1.67299	3	2.7
miR326*	24.5477	54125.3	71.4797	21.8624	2.91461	-1.04699	-4.71523	-0.843793	0.662847	8.63535	-0.193363	12.4937	2.6844	2.96334	4.01501	2.17116	1.13253	2.33185	13.5	0.625
miR328	16.644	16.9953	-3.46677	33.8597	14.1356	17.7988	5.26114	2.31769	0.719369	53.8364	0.966813	95.1063	2.89272	0.443728	2.30894	2.24216	9.38804	3.65017	6.2	0.6565
miR328*	15.2396	7.68579	-5.50394	50.5524	15.7216	9.562	2.56758	4.27102	1.00712	65.2136	1.07413	49.8466	1.55945	1.03073	0.669169	1.63475	4.76853	4.46111	1.3	3.625
miR33	64599.1	54125.3	-220.396	62.2862	3.11812	-14.6432	35.9941	1.09583	15.415	-51.2484	4.08221	-56.8224	53.5689	4.29466	0.54913	2.04344	-0.670574	-0.912542	7.1	-7
miR33*	-2.58396	54125.3	-2.97832	89.8358	2.80701	12.2051	122.98	25.3412	-7.19369	6.40605	32227.1	2.19794		4.44501	1.55577	0.862076	1.09289	6.18521	4.615	1.412
miR330	5.81392	10.0132	95.3063	49.0192	18.7134	54.912	23.2462	13.6979	13.3957	53.6571	-24.8149	2.41798	29.0998	1.49082	1.54424	2.17116	2.98033	1.97717	0.923	2.875
miR330*	64599.1	5.95378	69.0971	33.3614	36.8022	40.0931	51.4176	43.8334	5.13835	26.4185	27.7153	0.805186	26.6119	1.67493	1.75013	0.574717	3.77518	1.88592	1.25	1.7815
miR331	7.56714	1.15991	-3.57399	8.30322	0.350876	-0.541798	4.73923	4.27923	0.786167	4.39455	3.22271	0.461833	0.827343	2.08297	1.22448	1.4396	0.273296	0.935659	1.543	1.294
miR331*	2.90696	1.476	-2.12057	10.5216	0.364911	4.1367	0.971842	3.90391	0.703954	4.06143	32227.1	1.20899	1.51779	1.67493	2.33344	0.127715	2.98033	0.532316	2.412	0.476
miR335	0.0542632	0.232739	2.07291	1.27447	0.2269	1.33253	0.761876	0.323271	0.534388	0.743102	0.0212699	0.096719	0.273797	0.0956	0.302464	2.29887	0.172263	0.0249428	0.83	0.43
miR335*	0.113048	0.364805	1.31046	1.21218	0.201169	1.44968	0.6119	0.260261	0.524111	0.819974	0.0177249	0.111227	0.327366	0.0970173	0.21887	2.25238	0.0569243	0.0395435	0.793	0.325
miR337	1.29198	54125.3	464.618	55.0993	18.7134	-87.8591	599902	79.448	-30.8301	474.048		12.8951	23.8084	4.57386	2.67667	0.681232	-4.09795	0.380226	19.333	38.5
miR337*	0.645991	1.08251	1191329	75.0644	6.43273	9.15199	35.9941	273959	5.13835	87.1223	-2.2559	-16.1206	47.6168	1.48167	0.755028	-0.51086	-1.01331	15.209	3.143	-10
miR338	-4.19894	3.78877	-3.20467	20.1232	2.46549	-1.46432	2.11765	22.166	0.323716	10.6084	2.20208	241798	18.0944	2.8345	1.35893	3.70373	0.894099	4.7148	7.833	1.778
miR338*	-7.1059	2.34525	-3.25233	52.7037	2.27368	53.3451	6.85688	28.7657	2.14269	2.90835	3.00776	241798	15.2136	0.322103	2.98552	2.63936	1.27737	1.5209	11.75	50000
miR339	18.9921	0.227868	-2.37074	5.27037	1.04093	9.64254	3.80938	1.78347	1.12016	3.29271	-1.93363	2.0311	1.11304	0.5669	0.960926	1.44241	-0.0932843	0.316348	0.663	0.1365
miR339*	11.4463	0.874124	-1.01263	11.9781	1.41754	11.5681	6.01102	2.43549	1.26917	1.57589	32227.1	5.61696	1.13685	1.63628	1.07067	2.93744	-1.53994	3.44758	1.107	-0.1665
miR340	-2.26097	-10.2838	11.9133	27.3772	7.89472	46.3677	22.4963	22.3085	1.58261	19.6538	-9.66813	-65.2854	24.5524	4.25175	2.92375	0.76629	29803.3	4.86689	9.5	8.5
miR340*	0.215115	11.3663	30.4504	60.3697	1.03859	89.0818	4.00135	7.827	1.78814	18.1547	32227.1	241798	22.7251	-0.837467	8.85361	-0.76629	-10.7292	7.30033	5.333	-1.6665
miR342	15.6788	0.987245	3.06172	14.7139	0.977775	11.6194	3.95935	3.15874	0.971148	16.8735	2.47085	9.50265	0.857103	0.257682	0.592986	0.526697	0.449732	0.422203	0.534	0.7035
miR342*	16.9618	1.13663	5.37289	10.1526	0.933331	14.365	3.6714	2.92588	1.14071	14.8877	1.61136	4.72714	0.845199	0.333956	0.0780353	0.357602	2.98033	0.385701	0.469	0.579
miR345	35.3357	5.23229	-6.12343	2.76934	0.638595	6.22336	2.06366	4.84907	0.77589	3.29271	3.60944	4.78759	1.28565	1.93261	5.4563	0.970634	0.298033	-1.21672	0.324	0.75
miR345*	18.3817	0.346402	-3.35955	2.30938	0.980114	0.900556	2.37561	3.51489	0.596048	2.26774	6.13765	29.6202	1.9761	-0.837467	1.85308	0.936662	0.476853	-0.517107	2	7.6665
miR346	136.95	21.3795	47.6532	249.542	681.479	205.005	229.961	54.7917	28.5487	845.598	32227.1	-78.988	7.44013	0.966307	2.26488	-0.340488	-0.198788	60836.1	8.875	2.2
miR346*	-143.41	54125.3	-476.532	303.444	390.174	280.659	209.966	168.485	54.8107	816.477	-0.322271	-265.977	43.6468	0.579785	-0.205898	-2.5543	29803.3	2.83922	8.667	3.35
miR34a	2.91148	0.103921	0.822017	0.527037	0.182456	1.23735	0.743879	1.578	0.647432	0.589356	0.743479	2.70572	0.291653	0.0789795	0.0776235	0.0252876	0.00774886	0.00730033	0.119	-0.0075
miR34a*	2.54585	0.0395115	1.03646	0.469542	0.273683	0.922521	0.881856	1.81087	0.62174	0.614981	0.998718	2.66461	0.178563	0.229466	0.0794766	0.0469991	0.0101331	0.0200759	0.216	-0.0485
miR34b	64599.1	-5.41253	18.2154	8.98358	9.6374	27.456	6.7249	-0.821876	4.08499	17.796	6.8966	11.6063	14.1958	4.30329	4.78136	4.23784	0.670574	1.36881	4.75	1.622
miR34b*	-8.39788	3.51814	58.9946	52.1048	1.48772	79.3148	14.5416	9.81594	1.58261	5.7142	4.89852	4.83595	9.26148	3.09218	3.86635	1.82275	1.68895	1.82508	-1.3	18.75
miR34c	5.94312	-5.95378	9.53063	8.16428	1.21637	45.76	9.33448	3.02176	1.69052	8.6866	4.51179	17.806	7.83892	2.27623	2.88257	4.17194	2.26505	-1.06463	4.714	-2.643
miR34c*	-12.9198	-2.70627	-8.93497	0.479124	5.05496	25.2961	12.358	0.0520522	2.48182	3.33115	2.51951		4.61883	2.60903	2.13393	2.75864	7.15279	7.90869	1.333	-0.75
miR367	-5.81392	2.34525	-714.797	39.9254	28.0701	21.9648	-131.978	273959	25.6917	76.8726	-6.44542	45.9415	27.7785	12884.1	-2.26488	0.437807	0.894099	-20.0759	1.688	3.8335
miR367*	0.645991	-0.270626	-174.732	100.616	73.684	-51.2512	131.978	197.25	77.0752	-83.2786	-1.18177	-60.4494	315.462	1.54609	0.720643	-4.85317	12.2194	15.209	2.5	2.4
miR368	2.32557	2.70627	13.1404	5.72074	1.35906	16.0196	7.02485	1.13145	0.667985	8.69941	-1.93363	241798	-1.86301	-0.128841	0.411796	4.17194	-1.67644	-5.47525	1.049	1.3635
miR368*	64599.1	0.378877	-8.244	16.1465	1.43158	54.912	-0.221964	-1.26569	1.1921	21.3578	32227.1	10.8809	6.57708	12884.1	-0.123539	0.76629	1.19213	-0.912542	1.184	0.738
miR369	-1.29198	-0.324752	7.94616	33.5387	28.0701	128.128	35.9941	7.12293	513835	1.28121e+06	-1.61136	-55.6134	595210	-1.41725	0.411796	0.328483	-1.34115	0.912542	-1
miR369*	0.430876		-679.058	103.012	56.1402	18.304	59.9902	98.6251	32.1147	136.667	-0.708996	-37.4786	220.228	0.386523	0.068564	-0.76629		60836.1	1.222	5.7
miR370	64599.1	3.06728	-83.393	23.5202	29.89	105.431	4.19932	15.0677	6.26364	61.2931	-0.161135	-79.7932	23.1477	2.27623	-0.360322	0.319288	-2.6823	-6.38779	3	1.675
miR370*	-4.30682	9.2013	-369.312	57.8351	74.463	31.7245	-23.9961	8.61052	0.46759	192.181	2.57817	-41.1056	19.0467	0.773046	20589.8	6.38575	29803.3	-9.12542	6	-0.2
miR371	9.68986	54125.3	-190.613	89.4381	49.1227	90.2972	-29.9951	45.2032	-10.2767	1.28121e+06	3.54498	-10.4771	61.5031	12884.1	-0.98831	1.40487	-0.596066	-2.43344	5.5	2.9
miR371*	0.215115	9.2013	1191329	68.2752	104.093	51.2512	77.9873	80.8178	513835	46.1235	-0.563974	43.5236	47.6168	-3.73639	20589.8	9.45091	2.38426	17.0341	1.182
miR372	64599.1	12.4488	-476.532	122.177	35.8666	732160	41.9932	46.573	-30.8301	81.139	2.41703	12.8951		3.39277	5.35335	0.673313	-0.238426	3.04181	3.333	50000
miR372*		4.87128	-111.187	108.603	18.2877	732160	55.9889	24.6563	513835	189.619	32227.1	-43.5236	5.95211	0.171745	1.57862	0.170372	-0.596066	5.47525	-1.538	1.0625
miR373	25.8396	3.60853	91.3392	105.407	28.5379	197.683	91.983	30.1355	-3.08301	198.588	32227.1	-103.973	79.3594	1.93261	2.40221	-2.5543	1.7882	60836.1	5.643	0.482
miR373*	2.58396	-0.361016	20.7649	3.23888	7.42454	12.0806	4.43328	1.26569	35.9684	9.82688	2.95426	11.3645	2.3987	0.609031	0.709113	3.83145	-2.48351	2.88971	1	-0.024
miR373*	6.58911	7.30692	23.8266	48.7126	23.9765	58.5728	-80.9868	25.2042	69.3677	89.6847	0.644542	43.5236	18.8503	12884.1	2.67667	-0.638575	8.94099	60836.1	2.353	0.154
miR373**	44.5734	-0.294983	-17.0956	12.7064	16.6081	13.7719	5.99902	8.61052	2.12728	6.8801	1.51467	6.85013	3.07129	1.41725	-8.64772	1.17498	0.0426187	0.473305	-0.8	2
miR374	3.87595	0.20297	-10.9245	12.2368	0.233918	4.12206	0.635896	0.189031	0.59091	1.92181	0.322271	3.79864	4.49979	1.24551	-1.75013	4.69991	-0.223525	0.608361	4.125	0.3235
miR374*	-1.80877	1.62376	-42.2326	8.16428	0.416373	3.71937	0.929848	0.484907	0.62174	4.15112	32227.1	-0.725393	2.39275	-2.31914	3.70616	0.574717	-0.670574	-1.82508	6.625	1.3335
miR7	-6.78291	-21.1089	-29.7832	60.3697	16.3742	-14.6432	-2.99951	5.47917	17.0388	42.959	2.22786	-47.5543	132.137	2.27623	1.68157	1.89452	3.97367	2.43344	10.333	1.4275
miR7*	-4.78033	54125.3	13.4025	44.319	24.5613	115.681	71.9883	8.61052	2.20435	21.3578	14.1799	91.2786	61.0091	7.27952	2.14134	2.5543	2.23525	0.243344	4	4.9545
miR9	30.3616	-3.24752	91.5894	54.7591	31.6678	151.315	32.2447	30.1355	16.1858	118.512	1.66517	5.44045	17.1956	1.95413	2.0246	1.70295	0.993344	-3.65017	-11	0.1875
miR9*	5.16793	54125.3	-11.9133	37.3717	12.6713	80.5375	56.3908	10.9583	9.24902	44.8423	3.75994		11.9042	-0.257682	0.171513	3.93362	-1.34115	1.21672	-6.5	0.111
miR9*	4.52194	0.811879	-571.838	92.9501	26.9005	57.1084		43.8334	15.415	25.6242	32227.1	241798	31.2486	0.798814	2.24202	2.00078	1.37095	4.6643		2
miR9**	0.645991	3.24752	-50.0358	21.5606	9.74734	171.142	164.973	273959	33.3993	128.121	1.36965	241798	29.7605	0.515364	2.765	1.37013	0.728393	0.608361	5.333	2.5
miR92	1.65567	0.130983	0.97689	0.517454	0.2269	0.885913	1.17581	1.62731	0.575495	0.79435	1.17693	1.37825	0.220228	0.062359	0.0514745	0.0342276	0.0211603	-0.0030418	0.047	0.0415
miR92*	1.68281	0.121241	0.83393	0.589323	0.222222	0.995737	0.875857	1.52321	0.693677	1.10184	1.07316	1.66115	0.208324	0.0537267	0.0763882	0.0825039	0.045599	0.0249428	0.063	0.137
miR93	2.92376	0.0866005	0.559925	0.249145	0.17076	1.0836	0.923849	1.052	0.524111	0.909659	0.823725	1.94405	0.261893	0.0550151	0.116744	0.144063	0.0122194	0.0529274	0.132	0.349
miR93*	3.32427	0.218125	0.881583	0.344969	0.191812	0.754124	0.98384	1.00543	0.662847	0.525296	0.72092	1.30087	0.249988	0.210269	0.0772117	0.121074	0.0277171	0.0571859	0.129	0.0065
miR95	0.516793	-1.98477	19.8595	106.605	2.28771	37.655	64.4895	2.55603	-0.15415	2.25493	5.39804	3.22316	7.93416	4.63828	1.25968	3.08483	0.707828	3.1434	-0.5	5.1665
miR95*	1.42118	0.541253	-57.1838	26.831	2.65029	8.78591	-1.99767	7.37497	1.3668	21.8831	6.23047	7.94547	34.8615	7.04335	2.47078	2.68201	1.22939	-0.810945	7.5	4.8335
miR96	79.8878	1.26274	12.8306	1.43737	1.37543	3.03846	1.60774	15.5006	0.662847	0.999344	10.4471	43.6324	2.14871	1.98789	8.85361	3.92724	-0.38327	0.608361	3.333	0.5555
miR96*	45.9151	0.811879	9.99525	2.21355	1.1345	4.81029	-0.689888	21.2921	1.14585	0.345927	12.3952	51.1595	1.05947	19.8415	2.17902	3.91651	3.97367	0.486689	1.955	1.731
miR98		1.69142	10.2097	4.79124	0.0654969	0.856627	1.27179	0.167115	0.770752	0.909659	2.11088	-1.20899	-1.01781	0.483154	2.82369	1.58724	-0.327836	0.912542	-4.8	0.3335
miR98*	0.861106	-0.631642	6.96927	1.41342	0.34152	0.922521	0.269956	0.452032	0.71423	0.832786	0.993561	0.236962	1.00591	0.644205	1.41184	0.689661	0.953706	-0.0608361	-0.25	0.0555
miR99a	0.0645991	0.0276039	1.09602	0.450377	0.28304	0.68823	0.6119	0.402719	0.570357	0.627793	0.042862	0.188602	0.255941	0.0021903	0.0378852	0.0280973	0.00387443	0.0273762	0.128	0.0145
miR99a*	0.0445734	0.0173201	1.23898	0.469542	0.332163	0.73216	0.701886	0.438334	0.632017	0.538108	0.0328716	0.101555	0.249988	0.0155898	0.0347968	0.104471	0.0199682	0.0133839	0.165	0.0725
miR99b	1.708	0.785899	2.45414	2.36208	0.895904	1.73522	3.59941	1.62184	0.703954	3.57458	2.10121	0.945429	0.333318	-0.289892	1.19791	1.85774	-0.670574	1.19908	0.707	0.7665
miR99b*	2.36885	0.692263	1.10794	2.25668	0.699413	3.69741	1.88369	2.07387	0.601187	2.62648	2.06543	1.84975	0.166659	12884.1	0.470683	0.357602	0.819591	0.794519	3	1.3635
